# Supplementary material for: Enhancing quality of ruminant feed through fungal treatment: Usage of bamboo shoot residues
Source: PLoS One. 2024 May 28;19(5):e0302185. doi: 10.1371/journal.pone.0302185 (PMC11132483; doi:10.1371/journal.pone.0302185)
Supplement: S1 Raw data — (ZIP) [file pone.0302185.s001.zip]

Archive with 15 entries (15 files):
- Experimental raw data/~$═╝.docx
- Experimental raw data/Data analysis.zip
- Experimental raw data/meihuo.xlsx
- Experimental raw data/shengqu2.opju
- Experimental raw data/VFA║1⁄4┴┐.xlsx
- Experimental raw data/░╫╕»╛·.png
- Experimental raw data/░δ╧╦╬1⁄4╦╪╦≡╩o┬╩..png
- Experimental raw data/░δ╧╦╬1⁄4╦╪╦≡╩o┬╩.opju
- Experimental raw data/║┌╟·├╣.png
- Experimental raw data/╗∞║╧.png
- Experimental raw data/╗∙▒╛└φ╗»╨╘╓╩.xlsx
- Experimental raw data/─╛╓╩╦╪.opju
- Experimental raw data/╔·│ñ╟·╧▀.opju
- Experimental raw data/╔·│ñ╟·╧▀.xlsx
- Experimental raw data/╧╦╬1⁄4╦╪╦≡╩o┬╩.opju
