# Supplementary material for: Enhancing quality of ruminant feed through fungal treatment: Usage of bamboo shoot residues
Source: PLoS One. 2024 May 28;19(5):e0302185. doi: 10.1371/journal.pone.0302185 (PMC11132483; doi:10.1371/journal.pone.0302185)
Supplement: S1 Raw data — (ZIP) [file pone.0302185.s001.zip › Experimental raw data/meihuo.xlsx]

## Sheet: 纤维素酶
编号	A对照管1	A测定管1	△A测定1		A对照管2	A测定管2	△A测定2				wet weight
未0	0.8678	1.0227	0.1549		0.8668	1.0296	0.1628		0.131825	0.142018	0.1018		301.722	325.05	313.386	532.675	533.602
未3	0.9269	1.0814	0.1545		0.9284	1.0774	0.149		0.131305	0.124077	0.0924		331.105	312.878	321.992	539.136	543.928
未6	0.9537	1.1363	0.1826		0.9519	1.1316	0.1797		0.167837	0.163989	0.1098		356.156	347.99	352.073	547.277	551.996
未9	0.9591	1.1908	0.2317		0.9577	1.1856	0.2279		0.231669	0.226651	0.1474		366.207	358.275	362.241	544.325	542.279
未12	0.9536	1.1548	0.2012		0.953	1.1505	0.1975		0.192018	0.187129	0.1083		413.113	402.596	407.855	552.163	548.172
未15	0.954	1.1382	0.1842		0.9528	1.1344	0.1816		0.169917	0.166459	0.093		425.706	417.042	421.374	662.203	686.211
未18	0.9541	1.131	0.1769		0.954	1.1373	0.1833		0.160426	0.168669	0.0964		387.753	407.674	397.714	638.672	653.384
0	0.9204	1.141	0.2206		0.9177	1.1396	0.2219		0.217239	0.218851	0.1545		327.616	330.047	328.831	564.162	556.136
3	0.9565	1.1497	0.1932		0.9544	1.1487	0.1943		0.181617	0.182969	0.1172		361.065	363.753	362.409	580.69	578.085
6	0.8905	1.1091	0.2186		0.8879	1.108	0.2201		0.214639	0.216511	0.1145		436.775	440.585	438.68	578.118	575.253
9	0.7987	1.0496	0.2509		0.7963	1.0482	0.2519		0.25663	0.257852	0.0923		647.832	650.916	649.374	582.52	569.884
12	0.874	1.1079	0.2339		0.8712	1.1064	0.2352		0.234529	0.236141	0.102		535.739	539.421	537.58	547.991	512.105
15	0.8838	1.1057	0.2219		0.8812	1.1047	0.2235		0.218929	0.220931	0.0909		561.171	566.302	563.736	612.754	630.251
18	0.8827	1.0993	0.2166		0.8697	1.0984	0.2287		0.212038	0.227691	0.1		494.05	530.52	512.285	632.93	626.226
B0	0.9338	1.1022	0.1684		0.9321	1.0987	0.1666		0.149376	0.146958	0.1001		347.698	342.07	344.884	780.879	801.263
B3	0.9324	1.131	0.1986		0.9291	1.1271	0.198		0.188638	0.18778	0.1009		435.605	433.624	434.614	581.23	590.579	0.8928	1.0732	0.1804		0.8916	1.0694	0.1778		0.164977	0.161518	0.1011		380.213	372.243	376.228	636.73	644.363
B6	0.8407	1.0758	0.2351		0.8494	1.0726	0.2232		0.236089	0.220541	0.093		591.493	552.538	572.015	638.214	660.597
B9	0.9273	1.1729	0.2456		0.9242	1.1685	0.2443		0.24974	0.247972	0.1069		544.335	540.481	542.408	579.144	593.935
B12	0.8872	1.1421	0.2549		0.8857	1.1391	0.2534		0.26183	0.259802	0.1097		556.121	551.814	553.967	667.23	670.913
B15	0.9126	1.1445	0.2319		0.9103	1.1408	0.2305		0.231929	0.230031	0.0981		550.862	546.353	548.607	738.084	733.112
B18
H0	0.8793	1.0256	0.1463		0.8765	1.0237	0.1472		0.120645	0.121737	0.0827		339.906	342.983	341.445	686.164	681.468
H3	0.8916	1.04	0.1484		0.8984	1.0488	0.1504		0.123375	0.125897	0.0811		354.456	361.702	358.079	754.351	760.396
H6	0.922	1.1487	0.2267		0.907	1.1409	0.2339		0.225169	0.234451	0.1424		368.43	383.618	376.024	671.5	690.987
H9	0.9045	1.1492	0.2447		0.9019	1.1476	0.2457		0.24857	0.249792	0.1506		384.574	386.464	385.519	622.44	622.44
H12	0.8439	1.0922	0.2483		0.843	1.0904	0.2474		0.25325	0.252002	0.1429		412.927	410.892	411.91	649.129	656.968
H15	0.8026	1.0657	0.2631		0.8013	1.0644	0.2631		0.272491	0.272413	0.1195		531.3	531.148	531.224	561.777	564.304
H18	0.8187	1.0841	0.2654		0.8161	1.0826	0.2665		0.275481	0.276833	0.1149		558.634	561.376	560.005	586.523	601.134
				未	BH	B	H		0	3	6	9	12	15	18
	301.722	325.05		301.722	327.616	347.698	339.906		301.722	331.105	356.156	366.207	413.113	425.706	450.597
	331.105	312.878		325.05	330.047	342.07	342.983		325.05	312.878	347.99	358.275	402.596	417.042	470.519
	356.156	347.99		331.105	361.065	380.213	354.456		327.616	361.065	436.775	403.176	535.739	594.494	647.832
	366.207	358.275		312.878	363.753	372.243	361.702		330.047	363.753	440.585	439.647	539.421	599.626	650.916	1	301.722
	413.113	402.596		356.156	436.775	435.605	368.43		347.698	380.213	435.605	544.335	556.121	550.862	573.009	1	325.05
	425.706	417.042		347.99	440.585	433.624	383.618		342.07	372.243	433.624	540.481	551.814	546.353	566.824	2	331.105
	450.597	470.519		366.207	403.176	544.335	384.574		339.906	354.456	368.43	384.574	412.927	531.3	558.634	2	312.878
				358.275	439.647	540.481	386.464		342.983	361.702	383.618	386.464	410.892	531.148	561.376	3	356.156
	327.616	330.047		413.113	535.739	556.121	412.927									3	347.99
	361.065	363.753		402.596	539.421	551.814	410.892									4	366.207
	436.775	440.585		425.706	594.494	550.862	531.3									4	358.275
	403.176	439.647		417.042	599.626	546.353	531.148									5	413.113
	535.739	539.421		450.597	647.832	573.009	558.634									5	402.596
	594.494	599.626		470.519	650.916	566.824	561.376									6	425.706
	647.832	650.916														6	417.042
																7	450.597
	347.698	342.07														7	470.519
	380.213	372.243														8	327.616
	435.605	433.624														8	330.047
	544.335	540.481														9	361.065
	556.121	551.814														9	363.753
	550.862	546.353														10	436.775
	573.009	566.824														10	440.585
																11	403.176
	339.906	342.983														11	439.647
	354.456	361.702														12	535.739
	368.43	383.618														12	539.421
	384.574	386.464														13	594.494
	412.927	410.892														13	599.626
	531.3	531.148														14	647.832
	558.634	561.376														14	650.916
																15	347.698
																15	342.07
																16	380.213
																16	372.243
																17	435.605
																17	433.624
																18	544.335
																18	540.481
																19	556.121
																19	551.814
																20	550.862
																20	546.353
																21	573.009
																21	566.824
																22	339.906
																22	342.983
																23	354.456
																23	361.702
																24	368.43
																24	383.618
																25	384.574
																25	386.464
																26	412.927
																26	410.892
																27	531.3
																27	531.148
																28	558.634
																28	561.376

## Sheet: CL纤维素酶
编号	A对照管1	A测定管1	△A测定1		A对照管2	A测定管2	△A测定2				Average	SD	wet weight	Rate
未0	0.8025	0.9896	0.1871		0.8476	1.0352	0.1876		0.147316	0.136085	0.1417	0.00794103	0.095	347.539		361.311	333.767		347.539
未3	0.8532	1.0906	0.2374		0.8803	1.1207	0.2404		0.213832	0.206391	0.210112	0.00526147	0.1073	456.254		464.333	448.175		456.254
未6	0.8012	0.9794	0.1782		0.8953	1.1059	0.2106		0.135546	0.166711	0.151129	0.0220369	0.0816	431.531		387.037	476.025		374.5
未9	0.8475	1.0934	0.2459		0.8639	1.0985	0.2346		0.225073	0.198668	0.211871	0.0186707	0.112	440.766		468.232	413.301		454.617
未12	0.8229	1.0533	0.2304		0.8779	1.0962	0.2183		0.204576	0.176964	0.19077	0.0195243	0.0927	479.497		514.197	444.796		479.497
未15	0.8685	1.0856	0.2171		0.8027	1.0313	0.2286		0.186988	0.190679	0.188833	0.0026103	0.0844	521.305		516.21	526.401		521.305
未18	0.8446	1.1135	0.2689		0.8572	1.1346	0.2774		0.255488	0.255659	0.255574	0.000121025	0.1018	584.957		584.761	585.153		584.957
0	0.8804	1.0896	0.2092		0.8851	1.0899	0.2048		0.176541	0.158988	0.167764	0.0124115	0.0966	404.649		425.817	383.48		404.649
3	0.8051	1.0171	0.212		0.8021	1.0127	0.2106		0.180243	0.166711	0.173477	0.00956876	0.0847	477.216		495.829	458.603		477.216
6	0.8063	1.0573	0.251		0.8063	1.0573	0.251		0.231817	0.220506	0.226161	0.00799808	0.0861	612.028		627.333	596.724		612.028
9	0.8888	1.1008	0.212		0.8849	1.0937	0.2088		0.180243	0.176012	0.178127	0.00299225	0.0841	493.504		499.366	487.642		493.504
12	0.8694	1.1283	0.2589		0.8694	1.1283	0.2589		0.242264	0.231025	0.236645	0.00794693	0.119	463.346		474.349	452.344		463.346
15	0.8642	1.1043	0.2401		0.8692	1.1193	0.2501		0.217403	0.219308	0.218355	0.00134689	0.1107	459.591		457.587	461.596		459.591
18	0.8525	1.0726	0.2201		0.8525	1.0726	0.2201		0.190955	0.179361	0.185158	0.00819814	0.099	435.775		449.419	422.132		435.775
B0	0.8448	1.0307	0.1859		0.8916	1.0821	0.1905		0.145729	0.139947	0.142838	0.00408842	0.0867	383.866		391.635	376.097		383.866
B3	0.8818	1.082	0.2002		0.8328	1.0366	0.2038		0.164639	0.157656	0.161148	0.00493739	0.0831	451.834		461.623	442.045		451.834
B6	0.8287	1.1155	0.2868		0.8475	1.1444	0.2969		0.279159	0.281625	0.280392	0.00174341	0.0873	748.354		745.063	751.644		748.354
B9	0.8237	1.1199	0.2962		0.8504	1.1457	0.2953		0.29159	0.279494	0.285542	0.00855282	0.1084	613.757		626.756	600.757		613.757
B12	0.8542	1.1165	0.2623		0.823	1.0873	0.2643		0.24676	0.238216	0.242488	0.00604181	0.0957	590.383		600.785	579.982		590.383
B15	0.8903	1.1316	0.2413		0.8937	1.1327	0.239		0.21899	0.204527	0.211758	0.0102265	0.0815	605.395		626.069	584.722		605.395
B18	0.8871	1.1206	0.2335		0.8732	1.1184	0.2452		0.208675	0.212783	0.210729	0.0029048	0.0921	533.115		527.918	538.311		533.115
H0	0.8491	1.1127	0.2636		0.8704	1.1311	0.2607		0.248479	0.233422	0.240951	0.010647	0.1188	472.572		487.337	457.806		472.572
H3	0.8455	1.1446	0.2991		0.8241	1.1272	0.3031		0.295424	0.28988	0.292652	0.00392043	0.1166	584.803		590.342	579.263		584.803
H6	0.8299	1.0706	0.2407		0.8118	1.0621	0.2503		0.218196	0.219574	0.218885	0.000974151	0.0868	587.56		585.711	589.409		587.56
H9	0.8459	1.1517	0.3058		0.8324	1.1382	0.3058		0.304285	0.293475	0.29888	0.00764327	0.1149	606.084		617.044	595.124		606.084
H12	0.8396	1.0707	0.2311		0.8961	1.1312	0.2351		0.205501	0.199334	0.202418	0.00436071	0.0899	524.62		532.612	516.628		524.62
H15	0.8808	1.1142	0.2334		0.853	1.0879	0.2349		0.208543	0.199068	0.203805	0.0066997	0.1046	453.983		464.536	443.43		453.983
H18	0.8901	1.1212	0.2311		0.8882	1.1278	0.2396		0.205501	0.205326	0.205414	0.000123714	0.1025	466.94		467.139	466.742		466.94
	347.539	456.254	374.5	454.617	479.497	521.305	584.957
	404.649	477.216	612.028	493.504	463.346	459.591	435.775
	383.866	451.834	748.354	613.757	590.383	605.395	533.115
	472.572	584.803	587.56	606.084	524.62	453.983	466.94
	361.311	333.767		361.311	464.333	387.037	468.232	381.244	516.21	584.761		361.311	425.817	391.635	487.337
	464.333	448.175		333.767	448.175	361.962	441.002	344.391	526.401	585.153		333.767	383.48	376.097	457.806
	387.037	361.962		425.817	495.829	627.333	499.366	474.349	457.587	449.419		464.333	495.829	461.623	590.342
	468.232	441.002		383.48	458.603	596.724	487.642	452.344	461.596	422.132		448.175	458.603	442.045	579.263
	381.244	344.391		391.635	461.623	745.063	626.756	600.785	626.069	527.918		387.037	627.333	745.063	585.711
	516.21	526.401		376.097	442.045	751.644	600.757	579.982	584.722	538.311		361.962	596.724	751.644	589.409
	584.761	585.153		487.337	590.342	585.711	617.044	532.612	464.536	467.139		468.232	499.366	626.756	617.044
	425.817	383.48		457.806	579.263	589.409	595.124	516.628	443.43	466.742		441.002	487.642	600.757	595.124
	495.829	458.603										381.244	474.349	600.785	532.612
	627.333	596.724										344.391	452.344	579.982	516.628
	499.366	487.642										516.21	457.587	626.069	464.536
	474.349	452.344										526.401	461.596	584.722	443.43
	457.587	461.596										584.761	449.419	527.918	467.139
	449.419	422.132										585.153	422.132	538.311	466.742
	391.635	376.097										425.817
	461.623	442.045										383.48
	745.063	751.644										495.829
	626.756	600.757										458.603
	600.785	579.982										627.333
	626.069	584.722										596.724
	527.918	538.311										499.366
	487.337	457.806										487.642
	590.342	579.263										474.349
	585.711	589.409										452.344
	617.044	595.124										457.587
	532.612	516.628										461.596
	464.536	443.43										449.419
	467.139	466.742										422.132
												391.635
												376.097
												461.623
												442.045
												745.063
												751.644
												626.756
												600.757
												600.785
												579.982
												626.069
												584.722
												527.918
												538.311
												487.337
												457.806
												590.342
												579.263
												585.711
												589.409
												617.044
												595.124
												532.612
												516.628
												464.536
												443.43
												467.139
												466.742

## Sheet: LAC漆酶
	10s			190s
编号	A1测定	A1测定		A2测定	A2测定	△A测定1	△A测定2		Average	SD	wet weight	Rate
未0	0.1806	0.1907		0.2462	0.2522	0.0656	0.0615		0.06355	0.00289914	0.105	62.2366	52.0026	47.9873	49.995		49.995
未3	0.1809	0.1809		0.2545	0.2414	0.0736	0.0605		0.06705	0.0092631	0.109	63.2546	57.6414	45.2829	51.4622		51.4622
未6	0.1967	0.1894		0.2648	0.2715	0.0681	0.0821		0.0751	0.00989949	0.1191	64.8407	48.0046	60.0921	54.0483		54.0483
未9	0.1844	0.1882		0.2568	0.2514	0.0724	0.0632		0.0678	0.00650538	0.1038	67.1664	59.3402	50.2262	54.7832		54.7832
未12	0.1913	0.189		0.2566	0.2561	0.0653	0.0671		0.0662	0.00127279	0.0962	70.7624	56.4389	58.363	57.4009		57.4009
未15	0.1946	0.1903		0.2966	0.2901	0.102	0.0998		0.1009	0.00155563	0.1198	86.6072	76.8221	74.9337	75.8779		75.8779
未18	0.1869	0.1977		0.3027	0.3188	0.1158	0.1211		0.11845	0.00374767	0.1187	102.613	89.489	94.0804	91.7847		91.7847
0	0.1852	0.1852		0.2816	0.2816	0.0964	0.0964		0.0964	0	0.1189	83.371	72.5604	72.5604	72.5604		72.5604
3	0.1818	0.1836		0.2895	0.295	0.1077	0.1114		0.10955	0.0026163	0.1098	102.596	89.1568	92.6219	90.8894		90.8894
6	0.1855	0.1877		0.2901	0.2993	0.1046	0.1116		0.1081	0.00494975	0.0997	111.494	94.9914	102.211	98.6013		98.6013
9	0.1825	0.1825		0.3043	0.3043	0.1218	0.1218		0.1218	0	0.1103	113.551	101.898	101.898	101.898		101.898
12	0.1876	0.181		0.3116	0.3354	0.124	0.1544		0.1392	0.021496	0.0929	154.079	123.418	157.068	140.243		140.243
15	0.1901	0.1811		0.2979	0.2898	0.1078	0.1087		0.10825	0.000636396	0.1171	95.0585	83.6866	84.4769	84.0817		84.0817
18	0.1966	0.198		0.288	0.2696	0.0914	0.0716		0.0815	0.0140007	0.117	71.6294	69.3443	51.9423	60.6433		60.6433
B0	0.188	0.1885		0.2532	0.2629	0.0652	0.0744		0.0698	0.00650538	0.1068	67.2054	50.741	59.599	55.17		55.17
B3	0.1933	0.1949		0.2845	0.2788	0.0912	0.0839		0.08755	0.00516188	0.0985	91.3986	82.1596	74.5387	78.3492		78.3492
B6	0.1893	0.1899		0.3326	0.3469	0.1433	0.157		0.15015	0.00968736	0.0902	171.174	149.115	164.733	156.924		156.924
B9	0.1863	0.1939		0.3172	0.3291	0.1309	0.1352		0.13305	0.00304056	0.0954	143.412	127.621	132.256	129.939		129.939
B12	0.1837	0.1985		0.3015	0.3153	0.1178	0.1168		0.1173	0.000707107	0.1152	104.705	93.993	93.1004	93.5467		93.5467
B15	0.1938	0.1857		0.3215	0.3115	0.1277	0.1258		0.12675	0.0013435	0.1194	109.16	99.2129	97.5765	98.3947		98.3947
B18	0.1954	0.1936		0.2953	0.2953	0.0999	0.1017		0.1008	0.00127279	0.1047	98.9997	85.839	87.6068	86.7229		86.7229
H0	0.1991	0.1985		0.2934	0.29022	0.0943	0.09172		0.09301	0.00182434	0.1174	81.4669	71.6482	69.3884	70.5183		70.5183
H3	0.1859	0.1932		0.2817	0.295	0.0958	0.1018		0.0988	0.00424264	0.099	102.622	86.5226	92.7547	89.6387		89.6387
H6	0.1921	0.1921		0.2856	0.2856	0.0935	0.0935		0.0935	0	0.0954	100.782	87.3085	87.3085	87.3085		87.3085
H9	0.1822	0.1822		0.3012	0.3012	0.119	0.119		0.119	0	0.1098	111.446	99.7395	99.7395	99.7395		99.7395
H12	0.1892	0.1873		0.2904	0.3053	0.1012	0.118		0.1096	0.0118794	0.0933	120.795	97.7601	116.276	107.018		107.018
H15	0.1897	0.1868		0.2621	0.2696	0.0724	0.0828		0.0776	0.00735391	0.1095	72.8731	56.2513	66.0178	61.1345		61.1345
H18	0.1977	0.1836		0.2936	0.2793	0.0959	0.0957		0.0958	0.000141421	0.1167	84.414	73.4878	73.3115	73.3996		73.3996
BLANK	0.0561	0.0558		0.0678	0.0691	0.0117	0.0133		0.0125
									0.0125
		49.995	51.4622	54.0483	54.7832	57.4009	75.8779	91.7847
		72.5604	90.8894	98.6013	101.898	140.243	84.0817	60.6433
		55.17	78.3492	156.924	129.939	93.5467	98.3947	86.7229
		70.5183	89.6387	87.3085	99.7395	107.018	61.1345	73.3996
	52.0026	47.9873		52.0026	57.6414	48.0046	59.3402	56.4389	76.8221	89.489			52.0026	72.5604	50.741	71.6482
	57.6414	45.2829		47.9873	45.2829	60.0921	50.2262	58.363	74.9337	94.0804			47.9873	72.5604	59.599	69.3884
	48.0046	60.0921		72.5604	89.1568	94.9914	101.898	123.418	83.6866	69.3443			57.6414	89.1568	82.1596	86.5226
	59.3402	50.2262		72.5604	92.6219	102.211	101.898	157.068	84.4769	51.9423			45.2829	92.6219	74.5387	92.7547
	56.4389	58.363		50.741	82.1596	149.115	127.621	93.993	99.2129	85.839			48.0046	94.9914	149.115	87.3085
	76.8221	74.9337		59.599	74.5387	164.733	132.256	93.1004	97.5765	87.6068			60.0921	102.211	164.733	87.3085
	89.489	94.0804		71.6482	86.5226	87.3085	99.7395	97.7601	56.2513	73.4878			59.3402	101.898	127.621	99.7395
	72.5604	72.5604		69.3884	92.7547	87.3085	99.7395	116.276	66.0178	73.3115			50.2262	101.898	132.256	99.7395
	89.1568	92.6219											56.4389	123.418	93.993	97.7601
	94.9914	102.211											58.363	157.068	93.1004	116.276
	101.898	101.898											76.8221	83.6866	99.2129	56.2513
	123.418	157.068											74.9337	84.4769	97.5765	66.0178
	83.6866	84.4769											89.489	69.3443	85.839	73.4878
	69.3443	51.9423											94.0804	51.9423	87.6068	73.3115
	50.741	59.599											72.5604
	82.1596	74.5387											72.5604
	149.115	164.733											89.1568
	127.621	132.256											92.6219
	93.993	93.1004											94.9914
	99.2129	97.5765											102.211
	85.839	87.6068											101.898
	71.6482	69.3884											101.898
	86.5226	92.7547											123.418
	87.3085	87.3085											157.068
	99.7395	99.7395											83.6866
	97.7601	116.276											84.4769
	56.2513	66.0178											69.3443
	73.4878	73.3115											51.9423
													50.741
													59.599
													82.1596
													74.5387
													149.115
													164.733
													127.621
													132.256
													93.993
													93.1004
													99.2129
													97.5765
													85.839
													87.6068
													71.6482
													69.3884
													86.5226
													92.7547
													87.3085
													87.3085
													99.7395
													99.7395
													97.7601
													116.276
													56.2513
													66.0178
													73.4878
													73.3115

## Sheet: 木质过氧化酶Lip
		15s			5min15s
	编号	A1测定	A1测定		A2测定	A2测定	△A测定1	△A测定2			Average	SD	wet weight	Rate
	未0	0.1948	0.1964		0.2232	0.2253	0.0284	0.0289	106.567	104.724	0.02865	0.000353553	0.0972	105.645		105.645	105.645
	未3	0.1903	0.1894		0.2218	0.2224	0.0315	0.033	118.873	113.47	0.03225	0.00106066	0.0995	116.171		116.171	116.171
	未6	0.1992	0.1951		0.2259	0.2227	0.0267	0.0276	98.3339	95.1274	0.02715	0.000636396	0.1006	96.7306		96.7306	96.7306
	未9	0.1921	0.19		0.2228	0.2228	0.0307	0.0328	103.853	97.204	0.03175	0.00148492	0.1132	100.529		100.529	100.529
	未12	0.1912	0.1919		0.2132	0.213	0.022	0.0211	79.4397	82.8282	0.02155	0.000636396	0.0952	81.1339		81.1339	81.1339
	未15	0.1931	0.1905		0.2185	0.2161	0.0254	0.0256	85.6728	85.0034	0.0255	0.000141421	0.1071	85.3381		85.3381	85.3381
	未18	0.1984	0.1905		0.2206	0.2143	0.0222	0.0238	95.8471	89.4036	0.023	0.00113137	0.089	92.6254		92.6254	92.6254
	0	0.196	0.199		0.2209	0.2249	0.0249	0.0259	105.85	101.763	0.0254	0.000707107	0.0877	103.807		103.807	103.807
	3	0.199	0.1949		0.2351	0.2319	0.0361	0.037	132.087	128.874	0.03655	0.000636396	0.1004	130.481		130.481	130.481
	6	0.1955	0.1912		0.2274	0.2225	0.0319	0.0313	130.448	132.949	0.0316	0.000424264	0.086	131.699		131.699	131.699
	9	0.1943	0.1936		0.2508	0.2503	0.0565	0.0567	183.085	182.439	0.0566	0.000141421	0.111	182.762		182.762	182.762
	12	0.1808	0.1802		0.2213	0.2207	0.0405	0.0405	176.165	176.165	0.0405	0	0.0824	176.165		176.165	176.165
	15	0.1869	0.1887		0.2281	0.2315	0.0412	0.0428	160.801	154.789	0.042	0.00113137	0.0954	157.795		157.795	157.795
	18	0.1851	0.183		0.2209	0.2189	0.0358	0.0359	116.869	116.543	0.03585	7.07107e-05	0.1101	116.706		116.706	116.706
	B0	0.1809	0.1803		0.2121	0.2125	0.0312	0.0322	98.3898	95.3342	0.0317	0.000707107	0.1173	96.862		96.862	96.862
	B3	0.192	0.1922		0.2391	0.2395	0.0471	0.0473	154.121	153.469	0.0472	0.000141421	0.11	153.795		153.795	153.795
	B6	0.1824	0.1864		0.2523	0.2566	0.0699	0.0702	292.231	290.982	0.07005	0.000212132	0.0861	291.607		291.607	291.607
	B9	0.1982	0.198		0.2587	0.2584	0.0605	0.0604	263.685	264.122	0.06045	7.07107e-05	0.0821	263.904		263.904	263.904
	B12	0.1993	0.1914		0.2659	0.2585	0.0666	0.0671	246.666	244.828	0.06685	0.000353553	0.0975	245.747		245.747	245.747
	B15	0.187	0.1836		0.2562	0.2531	0.0692	0.0695	228.954	227.966	0.06935	0.000212132	0.1088	228.46		228.46	228.46
	B18	0.1837	0.1813		0.259	0.2534	0.0753	0.0721	224.324	234.28	0.0737	0.00226274	0.1152	229.302		229.302	229.302
	H0	0.1973	0.1928		0.2245	0.221	0.0272	0.0282	105.616	101.871	0.0277	0.000707107	0.0957	103.743		103.743	103.743
	H3	0.1831	0.1886		0.2297	0.2229	0.0466	0.0343	133.774	181.745	0.04045	0.00869741	0.0919	157.759		157.759	157.759
	H6	0.1824	0.1835		0.2506	0.2482	0.0682	0.0647	194.382	204.897	0.06645	0.00247487	0.1193	199.64		199.64	199.64
	H9	0.1966	0.1961		0.2562	0.2545	0.0596	0.0584	193.992	197.978	0.059	0.000848528	0.1079	195.985		195.985	195.985
	H12	0.1936	0.1946		0.2423	0.2371	0.0487	0.0425	161.024	184.514	0.0456	0.00438406	0.0946	172.769		172.769	172.769
	H15	0.1939	0.1945		0.2303	0.2317	0.0364	0.0372	154.141	150.826	0.0368	0.000565685	0.0865	152.484		152.484	152.484
	H18	0.1923	0.194		0.2325	0.2351	0.0402	0.0411	130.479	127.622	0.04065	0.000636396	0.1129	129.05		129.05	129.05
				106.567	118.873	98.3339	103.853	79.4397	85.6728	95.8471		106.567	105.85	98.3898	105.616
				104.724	113.47	95.1274	97.204	82.8282	85.0034	89.4036		104.724	101.763	95.3342	101.871
				105.85	132.087	130.448	183.085	176.165	160.801	116.869		118.873	132.087	154.121	133.774
				101.763	128.874	132.949	182.439	176.165	154.789	116.543		113.47	128.874	153.469	181.745
				98.3898	154.121	292.231	263.685	246.666	228.954	224.324		98.3339	130.448	292.231	194.382
106.567	104.724			95.3342	153.469	290.982	264.122	244.828	227.966	234.28		95.1274	132.949	290.982	204.897
118.873	113.47			105.616	133.774	194.382	193.992	161.024	154.141	130.479		103.853	183.085	263.685	193.992
98.3339	95.1274			101.871	181.745	204.897	197.978	184.514	150.826	127.622		97.204	182.439	264.122	197.978
103.853	97.204											79.4397	176.165	246.666	161.024
79.4397	82.8282											82.8282	176.165	244.828	184.514
85.6728	85.0034											85.6728	160.801	228.954	154.141
95.8471	89.4036											85.0034	154.789	227.966	150.826
105.85	101.763											95.8471	116.869	224.324	130.479
132.087	128.874											89.4036	116.543	234.28	127.622
130.448	132.949											105.85
183.085	182.439											101.763
176.165	176.165											132.087
160.801	154.789											128.874
116.869	116.543											130.448
98.3898	95.3342	105.616	101.871									132.949
154.121	153.469	133.774	181.745									183.085
292.231	290.982	194.382	204.897									182.439
263.685	264.122	193.992	197.978									176.165
246.666	244.828	161.024	184.514									176.165
228.954	227.966	154.141	150.826									160.801
224.324	234.28	130.479	127.622									154.789
												116.869
												116.543
												98.3898
												95.3342
												154.121
												153.469
												292.231
												290.982
												263.685
												264.122
												246.666
												244.828
												228.954
												227.966
												224.324
												234.28
												105.616
												101.871
												133.774
												181.745
												194.382
												204.897
												193.992
												197.978
												161.024
												184.514
												154.141
												150.826
												130.479
												127.622

## Sheet: FPA滤纸酶活
未0	2.589	3.0994	0.5104		2.59	3.0974	0.5074		0.575103	0.618306	0.596705	0.0305488	0.128	0.155236	0.149617	0.160856		0.149617	0.160856		0.149617	0.150315	0.215921	0.204111
未3	2.3011	2.9353	0.6342		2.298	2.931	0.633		0.764661	0.804628	0.784645	0.0282613	0.1266	0.206388	0.201131	0.211644		0.201131	0.211644		0.160856	0.163341	0.228272	0.219943
未6	2.4323	3.0835	0.6512		2.4298	3.0837	0.6539		0.790691	0.835633	0.813162	0.0317789	0.1059	0.255697	0.248631	0.262763		0.248631	0.262763		0.201131	0.322862	0.388707	0.213602
未9	2.5187	3.0391	0.5204		2.5147	3.0394	0.5247		0.590415	0.64397	0.617192	0.037869	0.087	0.236236	0.225986	0.246485		0.225986	0.246485		0.211644	0.345507	0.402723	0.226834
未12	2.7063	3.3045	0.5982		2.7077	3.3062	0.5985		0.709539	0.753449	0.731494	0.031049	0.1166	0.208909	0.202639	0.215179		0.202639	0.215179		0.248631	0.199712	0.251308	0.235619
未15	2.7415	3.3113	0.5698		2.7469	3.2989	0.552		0.666054	0.684468	0.675261	0.0130206	0.1609	0.139753	0.137847	0.141658		0.137847	0.141658		0.262763	0.213513	0.264411	0.251605
未18	2.6526	3.176	0.5234		2.6523	3.1787	0.5264		0.595008	0.646492	0.62075	0.0364041	0.1188	0.173998	0.166783	0.181214		0.166783	0.181214		0.225986	0.181744	0.202533	0.275455
0	2.7211	3.2704	0.5493		2.7147	3.2702	0.5555		0.634665	0.68966	0.662163	0.0388872	0.1406	0.156828	0.150315	0.163341					0.246485	0.190727	0.215983	0.296896
3	2.5602	3.2383	0.6781		2.5488	3.2395	0.6907		0.831879	0.890224	0.861051	0.0412563	0.0858	0.334184	0.322862	0.345507		0.150315	0.163341		0.202639	0.192275	0.269772	0.225267
6	2.7964	3.3883	0.5919		2.7988	3.3938	0.595		0.699893	0.748257	0.724075	0.0341986	0.1167	0.206613	0.199712	0.213513		0.322862	0.345507		0.215179	0.206832	0.28374	0.233935
9	2.707	3.4057	0.6987		2.7042	3.4056	0.7014		0.863421	0.906097	0.884759	0.0301768	0.1582	0.186236	0.181744	0.190727		0.199712	0.213513		0.137847	0.193729	0.212346	0.24639
12	2.809	3.4642	0.6552		2.8026	3.471	0.6684		0.796815	0.857143	0.826979	0.0426581	0.138	0.199554	0.192275	0.206832		0.181744	0.190727		0.141658	0.202264	0.225674	0.266496
15	2.626	3.4204	0.7944		2.6193	3.4207	0.8014		1.00995	1.05444	1.0322	0.0314595	0.1736	0.197996	0.193729	0.202264		0.192275	0.206832		0.166783	0.162499	0.153328	0.23295
18	2.8095	3.4504	0.6409		2.8123	3.4529	0.6406		0.77492	0.815903	0.795411	0.0289794	0.1588	0.166796	0.162499	0.171093		0.193729	0.202264		0.181214	0.171093	0.1672	0.244538
B0	2.2675	2.8749	0.6074		2.2645	2.8708	0.6063		0.723626	0.76502	0.744323	0.0292701	0.1116	0.222096	0.215921	0.228272		0.162499	0.171093		0.150315
B3	2.1343	2.9293	0.795		2.1266	2.9232	0.7966		1.01087	1.04732	1.0291	0.0257748	0.0866	0.395715	0.388707	0.402723					0.163341
B6	2.3467	3.0631	0.7164		2.3382	3.0604	0.7222		0.890522	0.936953	0.913738	0.0328316	0.118	0.25786	0.251308	0.264411		0.215921	0.228272		0.322862
B9	2.5906	3.1683	0.5777		2.5902	3.1683	0.5781		0.67815	0.723186	0.700668	0.0318453	0.1115	0.209258	0.202533	0.215983		0.388707	0.402723		0.345507
B12	2.356	3.0691	0.7131		2.3469	3.0653	0.7184		0.885469	0.931316	0.908393	0.0324184	0.1093	0.276756	0.269772	0.28374		0.251308	0.264411		0.199712
B15	2.3287	2.9112	0.5825		2.3187	2.9004	0.5817		0.6855	0.728527	0.707013	0.0304247	0.1075	0.21901	0.212346	0.225674		0.202533	0.215983		0.213513
B18	2.6321	3.1867	0.5546		2.626	3.1891	0.5631		0.642781	0.700935	0.671858	0.0411211	0.1396	0.160264	0.153328	0.1672		0.269772	0.28374		0.181744
H0	2.4361	2.9532	0.5171		2.4288	2.9446	0.5158		0.585362	0.630767	0.608065	0.0321061	0.0955	0.212027	0.204111	0.219943		0.212346	0.225674		0.190727
H3	2.6992	3.3585	0.6593		2.7003	3.3658	0.6655		0.803093	0.852841	0.827967	0.0351771	0.1252	0.220218	0.213602	0.226834		0.153328	0.1672		0.192275
H6	2.793	3.4181	0.6251		2.7954	3.4264	0.631		0.750727	0.801661	0.776194	0.0360159	0.1061	0.243612	0.235619	0.251605					0.206832
H9	2.7358	3.4573	0.7215		2.7333	3.4766	0.7433		0.898331	0.968254	0.933293	0.049443	0.1086	0.286175	0.275455	0.296896		0.204111	0.219943		0.193729
H12	2.5005	3.4173	0.9168		2.4913	3.4201	0.9288		1.19737	1.24344	1.2204	0.0325759	0.177	0.229601	0.225267	0.233935		0.213602	0.226834		0.202264
H15	2.4435	3.0741	0.6306		2.4336	3.0777	0.6441		0.759149	0.821095	0.790122	0.0438025	0.1026	0.256443	0.24639	0.266496		0.235619	0.251605		0.162499
H18	2.3915	3.1874	0.7959		2.3811	3.188	0.8069		1.01225	1.0626	1.03743	0.0356047	0.1447	0.238744	0.23295	0.244538		0.275455	0.296896		0.171093
																		0.225267	0.233935		0.215921
																		0.24639	0.266496		0.228272
																		0.23295	0.244538		0.388707
						0.149617	0.201131	0.248631	0.225986	0.202639	0.137847	0.166783									0.402723
						0.160856	0.211644	0.262763	0.246485	0.215179	0.141658	0.181214									0.251308
						0.150315	0.322862	0.199712	0.181744	0.192275	0.193729	0.162499			0.155236	0.206388	0.255697	0.236236	0.208909	0.139753	0.264411
						0.163341	0.345507	0.213513	0.190727	0.206832	0.202264	0.171093			0.156828	0.334184	0.206613	0.186236	0.199554	0.197996	0.202533
						0.215921	0.388707	0.251308	0.202533	0.269772	0.212346	0.153328			0.222096	0.395715	0.25786	0.209258	0.276756	0.21901	0.215983
						0.228272	0.402723	0.264411	0.215983	0.28374	0.225674	0.1672			0.212027	0.220218	0.243612	0.286175	0.229601	0.256443	0.269772
						0.204111	0.213602	0.235619	0.275455	0.225267	0.24639	0.23295									0.28374
						0.219943	0.226834	0.251605	0.296896	0.233935	0.266496	0.244538									0.212346
																					0.225674
																					0.153328
																					0.1672
																					0.204111
																					0.219943
																					0.213602
																					0.226834
																					0.235619
																					0.251605
																					0.275455
																					0.296896
																					0.225267
																					0.233935
																					0.24639
																					0.266496
																					0.23295
																					0.244538
