# Supplementary material for: Enhancing quality of ruminant feed through fungal treatment: Usage of bamboo shoot residues
Source: PLoS One. 2024 May 28;19(5):e0302185. doi: 10.1371/journal.pone.0302185 (PMC11132483; doi:10.1371/journal.pone.0302185)
Supplement: S1 Raw data — (ZIP) [file pone.0302185.s001.zip › Experimental raw data/VFA║1⁄4┴┐.xlsx]

## Sheet: 乙酸
未发酵
0	4691.34	4.69134	78.1212							78.1212	60.9539	57.2939	68.9011
0	4693.66	4.69366	78.1599	78.1406						78.1599	61.0037	58.4763	68.8663
3	3628.4	3.6284	60.421							60.421	65.7769	56.0319	53.0322
3	3627.98	3.62798	60.414	60.4175						60.414	65.7589	55.965	52.9751
6	3680.71	3.68071	61.2921					78.1406		61.2921	41.5338	63.3528	30.1532
6	3680.86	3.68086	61.2945	61.2933						61.2945	40.3475	63.3302	30.1785
9	3874.87	3.87487	64.5252					60.4175		64.5252	34.8717	59.0695	25.2746
9	3873.6	3.8736	64.5041	64.5147						64.5041	34.9026	59.1063	25.2654
12	4076.57	4.07657	67.884					61.2933		67.884	32.4941	60.3797	28.6147
12	4073.83	4.07383	67.8384	67.8612						67.8384	32.5061	60.324	28.6302
15	5047.41	5.04741	84.0507					64.5147		84.0507	26.3188	41.4817	30.108
15	5046.09	5.04609	84.0287	84.0397						84.0287	26.3115	41.4705	30.0968
18	4255.09	4.25509	70.8567					67.8612		70.8567	26.1024	70.176	29.5513
18	4254.51	4.25451	70.8471	70.8519						70.8471	26.0861	70.188	29.5318
BH		0	0					84.0397
0	3660.4	3.6604	60.9539
0	3663.39	3.66339	61.0037	60.9788				70.8519
3	3950.04	3.95004	65.7769
3	3948.95	3.94895	65.7589	65.7679						78.1212	60.421	61.2921	64.5252	67.884	84.0507	70.8567
6	2494.19	2.49419	41.5338					60.9788		78.1599	60.414	61.2945	64.5041	67.8384	84.0287	70.8471
6	2422.95	2.42295	40.3475	40.9407						60.9539	65.7769	41.5338	34.8717	32.4941	26.3188	26.1024
9	2094.12	2.09412	34.8717					65.7679		61.0037	65.7589	40.3475	34.9026	32.5061	26.3115	26.0861
9	2095.97	2.09597	34.9026	34.8871						57.2939	56.0319	63.3528	59.0695	60.3797	41.4817	70.176
12	1951.33	1.95133	32.4941					40.9407		58.4763	55.965	63.3302	59.1063	60.324	41.4705	70.188
12	1952.06	1.95206	32.5061	32.5001						68.9011	53.0322	30.1532	25.2746	28.6147	30.108	29.5513
15	1580.5	1.5805	26.3188					34.8871		68.8663	52.9751	30.1785	25.2654	28.6302	30.0968	29.5318
15	1580.06	1.58006	26.3115	26.3152
18	1567.5	1.5675	26.1024					32.5001
18	1566.52	1.56652	26.0861	26.0943
B		0	0					26.3152
0	3440.61	3.44061	57.2939							70.8567
0	3511.62	3.51162	58.4763	57.8851				26.0943		70.8471
3	3364.83	3.36483	56.0319
3	3360.81	3.36081	55.965	55.9985
6	3804.46	3.80446	63.3528					57.8851
6	3803.1	3.8031	63.3302	63.3415
9	3547.24	3.54724	59.0695					55.9985
9	3549.45	3.54945	59.1063	59.0879										57.8851
12	3625.92	3.62592	60.3797					63.3415
12	3622.58	3.62258	60.324	60.3518										55.9985
15	2491.06	2.49106	41.4817					59.0879
15	2490.39	2.49039	41.4705	41.4761										63.3415
18	4214.21	4.21421	70.176					60.3518
18	4214.93	4.21493	70.188	70.182										59.0879
H		0	0					41.4761		0
0	4137.65	4.13765	68.9011											60.3518
0	4135.56	4.13556	68.8663	68.8837				70.182
3	3184.69	3.18469	53.0322											41.4761
3	3181.26	3.18126	52.9751	53.0036
6	1810.76	1.81076	30.1532					68.8837						70.182
6	1812.28	1.81228	30.1785	30.1658
9	1517.79	1.51779	25.2746					53.0036
9	1517.24	1.51724	25.2654	25.27
12	1718.37	1.71837	28.6147					30.1658
12	1719.3	1.7193	28.6302	28.6225
15	1808.04	1.80804	30.108					25.27
15	1807.38	1.80738	30.0968	30.1024
18	1774.61	1.77461	29.5513					28.6225
18	1773.44	1.77344	29.5318	29.5415
								30.1024
								29.5415

## Sheet: 丙酸
未发酵
0	1197.53	16.1654
0	1199.42	16.1909	16.1782	16.1782			16.1654	13.1681	11.7141	14.4495
3	942.998	12.7295					16.1909	13.1443	11.712	14.4399
3	941.438	12.7084	12.7189	12.7189			12.7295	12.7731	10.5687	11.1616
6	1057.23	14.2715					12.7084	12.7739	10.5801	11.1698
6	1052.85	14.2123	14.2419	14.2419			14.2715	10.7838	11.8184	7.4063
9	971.584	13.1153					14.2123	10.4127	11.8217	7.39619
9	972.345	13.1256	13.1205	13.1205			13.1153	8.28785	11.1619	6.24943
12	1070.53	14.4509					13.1256	8.26324	11.1844	6.21268
12	1068.9	14.429	14.44	14.44			14.4509	6.6157	12.0661	5.75049
15	1458.42	19.6871					14.429	6.62454	12.0673	5.75651
15	1458.83	19.6926	19.6899	19.6899			19.6871	6.26451	8.14861	5.30481
18	1123.83	15.1705					19.6926	6.25506	8.19374	5.3057
18	1125	15.1862	15.1783	15.1783			15.1705	6.1103	13.2455	5.41887
BH							15.1862	6.08957	13.2421	5.43754
0	975.491	13.1681
0	973.732	13.1443	13.1562	13.1562
3	946.228	12.7731
3	946.292	12.7739	12.7735	12.7735			16.1654	12.7295	14.2715	13.1153	14.4509	19.6871	15.1705
6	798.861	10.7838					16.1909	12.7084	14.2123	13.1256	14.429	19.6926	15.1862
6	771.373	10.4127	10.5982	10.5982			13.1681	12.7731	10.7838	8.28785	6.6157	6.26451	6.1103
9	613.964	8.28785					13.1443	12.7739	10.4127	8.26324	6.62454	6.25506	6.08957
9	612.141	8.26324	8.27555	8.27555			11.7141	10.5687	11.8184	11.1619	12.0661	8.14861	13.2455
12	490.091	6.6157					11.712	10.5801	11.8217	11.1844	12.0673	8.19374	13.2421
12	490.746	6.62454	6.62012	6.62012			14.4495	11.1616	7.4063	6.24943	5.75049	5.30481	5.41887
15	464.075	6.26451					14.4399	11.1698	7.39619	6.21268	5.75651	5.3057	5.43754
15	463.375	6.25506	6.25979	6.25979
18	452.651	6.1103
18	451.115	6.08957	6.09993	6.09993
B
0	867.782	11.7141
0	867.628	11.712	11.7131	11.7131
3	782.93	10.5687
3	783.777	10.5801	10.5744	10.5744
6	875.505	11.8184
6	875.748	11.8217	11.82	11.82
9	826.872	11.1619
9	828.538	11.1844	11.1731	11.1731
12	893.856	12.0661
12	893.949	12.0673	12.0667	12.0667
15	603.649	8.14861
15	606.992	8.19374	8.17117	8.17117
18	981.23	13.2455
18	980.976	13.2421	13.2438	13.2438
H
0	1070.42	14.4495
0	1069.71	14.4399	14.4447	14.4447
3	826.85	11.1616
3	827.462	11.1698	11.1657	11.1657
6	548.659	7.4063
6	547.91	7.39619	7.40125	7.40125
9	462.958	6.24943
9	460.235	6.21268	6.23105	6.23105
12	425.996	5.75049
12	426.442	5.75651	5.7535	5.7535
15	392.98	5.30481
15	393.046	5.3057	5.30525	5.30525
18	401.43	5.41887
18	402.813	5.43754	5.42821	5.42821

## Sheet: 丁酸
未发酵
0	406.79	4.61684					4.61684	3.42525	3.10773	3.04223
0	406.216	4.61033	4.61359	4.61359			4.61033	3.45772	2.94609	3.06061
3	287.633	3.26448					3.26448	3.23122	2.48788	2.39767
3	286.889	3.25603	3.26025	3.26025			3.25603	3.25267	2.48673	2.40011
6	432.223	4.90549					4.90549	2.93662	2.85734	2.09053
6	434.272	4.92875	4.91712	4.91712			4.92875	2.90522	2.87752	2.06143
9	276.584	3.13908					3.13908	3.21371	2.93172	2.13783
9	276.348	3.1364	3.13774	3.13774			3.1364	3.18975	2.93459	2.14426
12	336.97	3.82442					3.82442	2.63862	3.50986	1.10153
12	335.841	3.81161	3.81802	3.81802			3.81161	2.6562	3.48553	1.10836
15	521.117	5.91439					5.91439	2.59139	1.84894	0.676053
15	473.51	5.37408	5.64423	5.64423			5.37408	2.5984	1.88174	0.687482
18	388.69	4.41142					4.41142	2.26592	2.92513	0.857791
18	386.674	4.38854	4.39998	4.39998			4.38854	2.2772	2.92588	0.86821
BH
0	301.799	3.42525
0	304.66	3.45772	3.44149	3.44149			4.61684	3.26448	4.90549	3.13908	3.82442	5.91439	4.41142
3	284.703	3.23122					4.61033	3.25603	4.92875	3.1364	3.81161	5.37408	4.38854
3	286.593	3.25267	3.24195	3.24195			3.42525	3.23122	2.93662	3.21371	2.63862	2.59139	2.26592
6	258.746	2.93662					3.45772	3.25267	2.90522	3.18975	2.6562	2.5984	2.2772
6	255.979	2.90522	2.92092	2.92092			3.10773	2.48788	2.85734	2.93172	3.50986	1.84894	2.92513
9	283.16	3.21371					2.94609	2.48673	2.87752	2.93459	3.48553	1.88174	2.92588
9	281.049	3.18975	3.20173	3.20173			3.04223	2.39767	2.09053	2.13783	1.10153	0.676053	0.857791
12	232.489	2.63862					3.06061	2.40011	2.06143	2.14426	1.10836	0.687482	0.86821
12	234.038	2.6562	2.64741	2.64741
15	228.327	2.59139
15	228.945	2.5984	2.59489	2.59489
18	199.65	2.26592
18	200.644	2.2772	2.27156	2.27156
B
0	273.822	3.10773
0	259.58	2.94609	3.02691	3.02691
3	219.207	2.48788
3	219.106	2.48673	2.48731	2.48731
6	251.76	2.85734
6	253.538	2.87752	2.86743	2.86743
9	258.314	2.93172
9	258.567	2.93459	2.93316	2.93316
12	309.254	3.50986
12	307.11	3.48553	3.4977	3.4977
15	162.91	1.84894
15	165.8	1.88174	1.86534	1.86534
18	257.733	2.92513
18	257.799	2.92588	2.9255	2.9255
H
0	268.051	3.04223
0	269.67	3.06061	3.05142	3.05142
3	211.259	2.39767
3	211.474	2.40011	2.39889	2.39889
6	184.197	2.09053
6	181.633	2.06143	2.07598	2.07598
9	188.364	2.13783
9	188.931	2.14426	2.14105	2.14105
12	97.056	1.10153
12	97.658	1.10836	1.10495	1.10495
15	59.567	0.676053
15	60.574	0.687482	0.681767	0.681767
18	75.58	0.857791
18	76.498	0.86821	0.863001	0.863001

## Sheet: 戊酸
未发酵
0	31.996	0.313287					0.313287	0.245785	0.236669	0.251963
0	32.594	0.319142	0.316215	0.316215			0.319142	0.2493	0.247449	0.273504
3	23.385	0.228973					0.228973	0.263713	0.211495	0.232899
3	23.337	0.228503	0.228738	0.228738			0.228503	0.265847	0.212249	0.242162
6	28.19	0.276021					0.276021	0.332459	0.245951	0.235807
6	29.9979	0.293723	0.284872	0.284872			0.293723	0.323304	0.251434	0.228542
9	24.708	0.241927					0.241927	0.331617	0.211192	0.259708
9	24.857	0.243386	0.242656	0.242656			0.243386	0.318075	0.222256	0.236972
12	28.0403	0.274555					0.274555	0.296201	0.243073	0.217076
12	27.238	0.266699	0.270627	0.270627			0.266699	0.298551	0.232615	0.242955
15	33.387	0.326907					0.326907	0.258572	0.192588	0.198218
15	33.939	0.332312	0.329609	0.329609			0.332312	0.25961	0.201655	0.20608
18	27.707	0.271291					0.271291	0.236689	0.254	0.196877
18	28.706	0.281073	0.276182	0.276182			0.281073	0.23614	0.254108	0.201253
BH
0	25.102	0.245785
0	25.461	0.2493	0.247542	0.247542
3	26.933	0.263713					0.313287	0.228973	0.276021	0.241927	0.274555	0.326907	0.271291
3	27.151	0.265847	0.26478	0.26478			0.319142	0.228503	0.293723	0.243386	0.266699	0.332312	0.281073
6	33.954	0.332459					0.245785	0.263713	0.332459	0.331617	0.296201	0.258572	0.236689
6	33.019	0.323304	0.327881	0.327881			0.2493	0.265847	0.323304	0.318075	0.298551	0.25961	0.23614
9	33.868	0.331617					0.236669	0.211495	0.245951	0.211192	0.243073	0.192588	0.254
9	32.485	0.318075	0.324846	0.324846			0.247449	0.212249	0.251434	0.222256	0.232615	0.201655	0.254108
12	30.251	0.296201					0.251963	0.232899	0.235807	0.259708	0.217076	0.198218	0.196877
12	30.491	0.298551	0.297376	0.297376			0.273504	0.242162	0.228542	0.236972	0.242955	0.20608	0.201253
15	26.408	0.258572
15	26.514	0.25961	0.259091	0.259091
18	24.173	0.236689
18	24.117	0.23614	0.236414	0.236414
B
0	24.171	0.236669
0	25.272	0.247449	0.242059	0.242059
3	21.6	0.211495
3	21.677	0.212249	0.211872	0.211872
6	25.119	0.245951
6	25.679	0.251434	0.248693	0.248693
9	21.569	0.211192
9	22.699	0.222256	0.216724	0.216724
12	24.825	0.243073
12	23.757	0.232615	0.237844	0.237844
15	19.669	0.192588
15	20.595	0.201655	0.197121	0.197121
18	25.941	0.254
18	25.952	0.254108	0.254054	0.254054
H
0	25.733	0.251963
0	27.933	0.273504	0.262734	0.262734
3	23.786	0.232899
3	24.732	0.242162	0.237531	0.237531
6	24.083	0.235807
6	23.341	0.228542	0.232175	0.232175
9	26.524	0.259708
9	24.202	0.236972	0.24834	0.24834
12	22.17	0.217076
12	24.813	0.242955	0.230016	0.230016
15	20.244	0.198218
15	21.047	0.20608	0.202149	0.202149
18	20.107	0.196877
18	20.554	0.201253	0.199065	0.199065

## Sheet: A-P
未发酵
0	4691.34	1197.53	3.91751			78.1212	16.1654	4.83263		3.91751	3.75237	3.96483	3.86545
0	4693.66	1199.42	3.91326	3.91538	3.91538	78.1599	16.1909	4.82738		3.91326	3.76222	4.04738	3.86606
3	3628.4	942.998	3.84773			60.421	12.7295	4.74655		3.84773	4.17451	3.69772	3.85159
3	3627.98	941.438	3.85366	3.8507	3.8507	60.414	12.7084	4.75386		3.85366	4.17308	3.68963	3.8446
6	3680.71	1057.23	3.48147			61.2921	14.2715	4.29473		3.48147	3.12218	3.69497	3.30034
6	3680.86	1052.85	3.49609	3.48878	3.48878	61.2945	14.2123	4.31277		3.49609	3.14109	3.69266	3.30762
9	3874.87	971.584	3.98819			64.5252	13.1153	4.91983		3.98819	3.41082	3.71922	3.27846
9	3873.6	972.345	3.98377	3.98598	3.98598	64.5041	13.1256	4.91437		3.98377	3.424	3.71493	3.29666
12	4076.57	1070.53	3.80801			67.884	14.4509	4.69755		3.80801	3.98157	3.54772	4.03377
12	4073.83	1068.9	3.81123	3.80962	3.80962	67.8384	14.429	4.70152		3.81123	3.97773	3.54402	4.03173
15	5047.41	1458.42	3.46087			84.0507	19.6871	4.26932		3.46087	3.40569	3.39808	4.60085
15	5046.09	1458.83	3.45901	3.45994	3.45994	84.0287	19.6926	4.26702		3.45901	3.40989	3.38107	4.59838
18	4255.09	1123.83	3.78624			70.8567	15.1705	4.6707		3.78624	3.46294	3.80512	4.42073
18	4254.51	1125	3.7818	3.78402	3.78402	70.8471	15.1862	4.66522		3.7818	3.47256	3.80668	4.40265
BH						0		#DIV/0!
0	3660.4	975.491	3.75237			60.9539	13.1681	4.62892
0	3663.39	973.732	3.76222	3.7573	3.7573	61.0037	13.1443	4.64107
3	3950.04	946.228	4.17451			65.7769	12.7731	5.14966
3	3948.95	946.292	4.17308	4.17379	4.17379	65.7589	12.7739	5.1479		3.91751	3.84773	3.48147	3.98819	3.80801	3.46087	3.78624
6	2494.19	798.861	3.12218			41.5338	10.7838	3.85152		3.91326	3.85366	3.49609	3.98377	3.81123	3.45901	3.7818
6	2422.95	771.373	3.14109	3.13163	3.13163	40.3475	10.4127	3.87484		3.75237	4.17451	3.12218	3.41082	3.98157	3.40569	3.46294
9	2094.12	613.964	3.41082			34.8717	8.28785	4.20757		3.76222	4.17308	3.14109	3.424	3.97773	3.40989	3.47256
9	2095.97	612.141	3.424	3.41741	3.41741	34.9026	8.26324	4.22383		3.96483	3.69772	3.69497	3.71922	3.54772	3.39808	3.80512
12	1951.33	490.091	3.98157			32.4941	6.6157	4.91166		4.04738	3.68963	3.69266	3.71493	3.54402	3.38107	3.80668
12	1952.06	490.746	3.97773	3.97965	3.97965	32.5061	6.62454	4.90692		3.86545	3.85159	3.30034	3.27846	4.03377	4.60085	4.42073
15	1580.5	464.075	3.40569			26.3188	6.26451	4.20125		3.86606	3.8446	3.30762	3.29666	4.03173	4.59838	4.40265
15	1580.06	463.375	3.40989	3.40779	3.40779	26.3115	6.25506	4.20644
18	1567.5	452.651	3.46294			26.1024	6.1103	4.27187
18	1566.52	451.115	3.47256	3.46775	3.46775	26.0861	6.08957	4.28374
B						0		#DIV/0!
0	3440.61	867.782	3.96483			57.2939	11.7141	4.89101
0	3511.62	867.628	4.04738	4.00611	4.00611	58.4763	11.712	4.99284
3	3264.83	882.93	3.69772			56.0319	10.5687	5.30168
3	3260.81	883.777	3.68963	3.69368	4.29285	55.965	10.5801	5.28963
6	3604.46	975.505	3.69497			63.3528	11.8184	5.36053
6	3603.1	975.748	3.69266	3.69381	4.34407	63.3302	11.8217	5.35713
9	3447.24	926.872	3.71922			59.0695	11.1619	5.29207		4.42073
9	3449.45	928.538	3.71493	3.71707	4.28697	59.1063	11.1844	5.28472		4.40265
12	3525.92	993.856	3.54772			60.3797	12.0661	5.00408
12	3522.58	993.949	3.54402	3.54587	4.05441	60.324	12.0673	4.99894
15	2391.06	703.649	3.39808			41.4817	8.14861	5.09065
15	2390.39	706.992	3.38107	3.38958	4.11475	41.4705	8.19374	5.06125
18	4114.21	1081.23	3.80512			70.176	13.2455	5.29808
18	4114.93	1080.98	3.80668	3.8059	4.29575	70.188	13.2421	5.30036
H						0
0	4137.65	1070.42	3.86545			68.9011	14.4495	4.7684
0	4135.56	1069.71	3.86606	3.86575	3.86575	68.8663	14.4399	4.76916
3	3184.69	826.85	3.85159			53.0322	11.1616	4.75132
3	3181.26	827.462	3.8446	3.8481	3.8481	52.9751	11.1698	4.74269
6	1810.76	548.659	3.30034			30.1532	7.4063	4.07129
6	1812.28	547.91	3.30762	3.30398	3.30398	30.1785	7.39619	4.08027
9	1517.79	462.958	3.27846			25.2746	6.24943	4.0443
9	1517.24	460.235	3.29666	3.28756	3.28756	25.2654	6.21268	4.06676
12	1718.37	425.996	4.03377			28.6147	5.75049	4.97605
12	1719.3	426.442	4.03173	4.03275	4.03275	28.6302	5.75651	4.97354
15	1808.04	392.98	4.60085			30.108	5.30481	5.6756
15	1807.38	393.046	4.59838	4.59962	4.59962	30.0968	5.3057	5.67255
18	1774.61	401.43	4.42073			29.5513	5.41887	5.4534
18	1773.44	402.813	4.40265	4.41169	4.41169	29.5318	5.43754	5.4311
	3.91538	3.8507	3.48878	3.98598	3.80962	3.45994	3.78402									3.7573	4.17379	3.13163	3.41741	3.97965	3.40779	3.46775			4.00611	4.29285	4.34407	4.28697	4.05441	4.11475	4.29575				3.86575	3.8481	3.30398	3.28756	4.03275	4.59962	4.41169
					4.00611	3.69368	3.69381	3.71707	3.54587	3.38958	3.8059

## Sheet: Sheet3
未发酵					乙			丙			丁			戊
0	6414.65	6.41465			73.1347			18.6687			6.34158			0.498796
0	6418.89	6.41889	6.41677		73.1226	73.1286		18.6859	18.6773		6.32844	6.33501		0.507782	0.503289
3	4966.42	4.96642			73.0587			18.9875			5.79156			0.470862
3	4963.64	4.96364	4.96503		73.0911	73.0749		18.9667	18.9771		5.77981	5.78568		0.470159	0.47051
6	5283.36	5.28336			69.6662			20.0106			8.18084			0.533562
6	5282.97	5.28297	5.28317		69.6739	69.6701		19.9291	19.9698		8.22022	8.20053		0.567822	0.550692
9	5232.74	5.23274			74.0504			18.5674			5.28564			0.472181
9	5232.15	5.23215	5.23245		74.0346	74.0425		18.584	18.5757		5.28173	5.28368		0.475082	0.473631
12	5597.11	5.59711			72.8335			19.1264			6.02043			0.500979
12	5590.81	5.59081	5.59396		72.8665	72.85		19.1189	19.1227		6.00702	6.01372		0.487192	0.494085
15	7146.34	7.14634			70.6293			20.408			7.29208			0.46719
15	7098.37	7.09837	7.12235		71.0881	70.8587		20.5516	20.4798		6.67069	6.98139		0.478124	0.472657
18	5880.31	5.88031			72.3616			19.1117			6.61003			0.471183
18	5879.89	5.87988	5.8801		72.357	72.3593		19.133	19.1223		6.57622	6.59312		0.488207	0.479695
BH		0			0						0			0
0	5047.8	5.0478			72.5149			19.3251			5.97883			0.497286
0	5052.25	5.05225	5.05002		72.5102	72.5125		19.2732	19.2992		6.03019	6.00451		0.503954	0.50062
3	5292.9	5.2929			74.629			17.8773			5.37896			0.508851
3	5293.99	5.29399	5.29344		74.5931	74.6111		17.8748	17.8761		5.41355	5.39626		0.512865	0.510858
6	3665.75	3.66575			68.0404			21.7926			7.05847			0.926249
6	3563.32	3.56332	3.61454		67.997	68.0187		21.6476	21.7201		7.18372	7.1211		0.926636	0.926443
9	3105.11	3.10511			67.441			19.7727			9.11916			1.09072
9	3101.64	3.10164	3.10338		67.5761	67.5085		19.736	19.7544		9.06129	9.09023		1.04735	1.06903
12	2567.16	2.56716			66.6624			19.4803			9.05626			1.17838
12	2570.33	2.57033	2.56875		66.6084	66.6354		19.4818	19.481		9.10536	9.08081		1.18627	1.18232
15	2392.31	2.39231			66.0658			19.3986			9.54422			1.10387
15	2391.89	2.39189	2.3921		66.0589	66.0624		19.3727	19.3857		9.5717	9.55796		1.10849	1.10618
18	2336.98	2.33698			67.074			19.3691			8.54309			1.03437
18	2335.4	2.3354	2.33619		67.0773	67.0756		19.3164	19.3427		8.59142	8.56725		1.03267	1.03352
B		0			0			0			0			0
0	4690.39	4.69039			73.3545			18.5013			5.83794			0.515331			0.498796
0	4748.1	4.7481	4.71924		73.9584	73.6565		18.2732	18.3872		5.46703	5.65249		0.532255	0.523793		0.507782
3	4472.57	4.47257			72.9968			19.741			4.90115			0.482944			0.497286
3	4469.37	4.46937	4.47097		72.9591	72.9779		19.7741	19.7576		4.90239	4.90177		0.485012	0.483978		0.503954
6	4940.84	4.94084			72.9523			19.7437			5.09549			0.508395			0.515331
6	4942.07	4.94207	4.94146		72.9068	72.9296		19.7437	19.7437		5.1302	5.11284		0.5196	0.513998		0.532255
9	4739	4.739			72.742			19.5584			5.45082			0.455139
9	4744.25	4.74425	4.74162		72.708	72.725		19.5718	19.5651		5.45011	5.45046		0.478452	0.466796
12	4938.85	4.93885			71.3914			20.1232			6.26165			0.502647
12	4932.39	4.93239	4.93562		71.4172	71.4043		20.1515	20.1373		6.22639	6.24402		0.481653	0.49215
15	3366.29	3.36629			71.0296			20.9028			4.83946			0.584294
15	3372.78	3.37278	3.36953		70.873	70.9513		20.9617	20.9323		4.91583	4.87765		0.610625	0.597459
18	5568.11	5.56811			73.8888			19.4182			4.62873			0.465885
18	5568.66	5.56866	5.56839		73.8945	73.8916		19.4118	19.415		4.62946	4.6291		0.466037	0.465961
H		0									0
0	5586.85	5.58685			74.0605			19.1596			4.79789			0.460599
0	5587.87	5.58787	5.58736		74.0096	74.035		19.1434	19.1515		4.82599	4.81194		0.499886	0.480243
3	4331.59	4.33159			73.5225			19.0889			4.87718			0.549129
3	4329.93	4.32993	4.33076		73.4714	73.497		19.1103	19.0996		4.88401	4.88059		0.571187	0.560158
6	2652.7	2.6527			68.261			20.6831			6.94376			0.907868
6	2650.16	2.65016	2.65143		68.3837	68.3224		20.6746	20.6788		6.85365	6.89871		0.880738	0.894303
9	2280.64	2.28064			66.5512			20.2995			8.25928			1.16301
9	2275.61	2.27561	2.27812		66.674	66.6126		20.2247	20.2621		8.30244	8.28086		1.06354	1.11327
12	2348.59	2.34859			73.166			18.1383			4.13252			0.943969
12	2353.21	2.35321	2.3509		73.0618	73.1139		18.1217	18.13		4.14998	4.14125		1.05443	0.9992
15	2365.83	2.36583			76.4231			16.6106			2.5178			0.855681
15	2367.04	2.36704	2.36644		76.3559	76.3895		16.6049	16.6078		2.55906	2.53843		0.889168	0.872425
18	2356.73	2.35673			75.2998			17.0334			3.20699			0.853174
18	2358.31	2.35831	2.35752		75.1998	75.2498		17.0806	17.057		3.24376	3.22538		0.871557	0.862365
	总	6.41677	4.96503	5.28317	5.23245	5.59396	7.12235	5.8801		5.05002	5.29344	3.61454	3.10338	2.56875	2.3921	2.33619		4.71924	4.47097	4.94146	4.74162	4.93562	3.36953	5.56839		5.58736	4.33076	2.65143	2.27812	2.3509	2.36644	2.35752
	乙	73.1286	73.0749	69.6701	74.0425	72.85	70.8587	72.3593		72.5125	74.6111	68.0187	67.5085	66.6354	66.0624	67.0756		73.6565	72.9779	72.9296	72.725	71.4043	70.9513	73.8916		74.035	73.497	68.3224	66.6126	73.1139	76.3895	75.2498
	丙	18.6773	18.9771	19.9698	18.5757	19.1227	20.4798	19.1223		19.2992	17.8761	21.7201	19.7544	19.481	19.3857	19.3427		18.3872	19.7576	19.7437	19.5651	20.1373	20.9323	19.415		19.1515	19.0996	20.6788	20.2621	18.13	16.6078	17.057
	丁	6.33501	5.78568	8.20053	5.28368	6.01372	6.98139	6.59312		6.00451	5.39626	7.1211	9.09023	9.08081	9.55796	8.56725		5.65249	4.90177	5.11284	5.45046	6.24402	4.87765	4.6291		4.81194	4.88059	6.89871	8.28086	4.14125	2.53843	3.22538
	戊	0.503289	0.47051	0.550692	0.473631	0.494085	0.472657	0.479695		0.50062	0.510858	0.926443	1.06903	1.18232	1.10618	1.03352		0.523793	0.483978	0.513998	0.466796	0.49215	0.597459	0.465961		0.480243	0.560158	0.894303	1.11327	0.9992	0.872425	0.862365
	6.41465	4.96642	5.28336	5.23274	5.59711	7.14634	5.88031		6.34158	5.79156	8.18084	5.28564	6.02043	7.29208	6.61003
	6.41889	4.96364	5.28297	5.23215	5.59081	7.09837	5.87988		6.32844	5.77981	8.22022	5.28173	6.00702	6.67069	6.57622
	5.0478	5.2929	3.66575	3.10511	2.56716	2.39231	2.33698		5.97883	5.37896	7.05847	9.11916	9.05626	9.54422	8.54309
	5.05225	5.29399	3.56332	3.10164	2.57033	2.39189	2.3354		6.03019	5.41355	7.18372	9.06129	9.10536	9.5717	8.59142
	4.69039	4.47257	4.94084	4.739	4.93885	3.36629	5.56811		5.83794	4.90115	5.09549	5.45082	6.26165	4.83946	4.62873
	4.7481	4.46937	4.94207	4.74425	4.93239	3.37278	5.56866		5.46703	4.90239	5.1302	5.45011	6.22639	4.91583	4.62946
	5.58685	4.33159	2.6527	2.28064	2.34859	2.36583	2.35673		4.79789	4.87718	6.94376	8.25928	4.13252	2.5178	3.20699
	5.58787	4.32993	2.65016	2.27561	2.35321	2.36704	2.35831		4.82599	4.88401	6.85365	8.30244	4.14998	2.55906	3.24376
	73.1347	73.0587	69.6662	74.0504	72.8335	70.6293	72.3616		0.498796	0.470862	0.533562	0.472181	0.500979	0.46719	0.471183
	73.1226	73.0911	69.6739	74.0346	72.8665	71.0881	72.357		0.507782	0.470159	0.567822	0.475082	0.487192	0.478124	0.488207
	72.5149	74.629	68.0404	67.441	66.6624	66.0658	67.074		0.497286	0.508851	0.926249	1.09072	1.17838	1.10387	1.03437
	72.5102	74.5931	67.997	67.5761	66.6084	66.0589	67.0773		0.503954	0.512865	0.926636	1.04735	1.18627	1.10849	1.03267
	73.3545	72.9968	72.9523	72.742	71.3914	71.0296	73.8888		0.515331	0.482944	0.508395	0.455139	0.502647	0.584294	0.465885
	73.9584	72.9591	72.9068	72.708	71.4172	70.873	73.8945		0.532255	0.485012	0.5196	0.478452	0.481653	0.610625	0.466037
	74.0605	73.5225	68.261	66.5512	73.166	76.4231	75.2998		0.460599	0.549129	0.907868	1.16301	0.943969	0.855681	0.853174
	74.0096	73.4714	68.3837	66.674	73.0618	76.3559	75.1998		0.499886	0.571187	0.880738	1.06354	1.05443	0.889168	0.871557
	18.6687	18.9875	20.0106	18.5674	19.1264	20.408	19.1117
	18.6859	18.9667	19.9291	18.584	19.1189	20.5516	19.133
	19.3251	17.8773	21.7926	19.7727	19.4803	19.3986	19.3691
	19.2732	17.8748	21.6476	19.736	19.4818	19.3727	19.3164
	18.5013	19.741	19.7437	19.5584	20.1232	20.9028	19.4182
	18.2732	19.7741	19.7437	19.5718	20.1515	20.9617	19.4118
	19.1596	19.0889	20.6831	20.2995	18.1383	16.6106	17.0334
	19.1434	19.1103	20.6746	20.2247	18.1217	16.6049	17.0806
									0
