# Supplementary material for: Enhancing quality of ruminant feed through fungal treatment: Usage of bamboo shoot residues
Source: PLoS One. 2024 May 28;19(5):e0302185. doi: 10.1371/journal.pone.0302185 (PMC11132483; doi:10.1371/journal.pone.0302185)
Supplement: S1 Raw data — (ZIP) [file pone.0302185.s001.zip › Experimental raw data/╗∙▒╛└φ╗»╨╘╓╩.xlsx]

## Sheet: DM
未发酵	空	前	盖子	后		空瓶		前	后
0	45.9147	27.4385	19.5609	27.4231		26.3538		1.0847	1.0693		0.985803			0.985803	98.5803
0	49.7211	30.1261	20.6962	30.0912		29.0249		1.1012	1.0663		0.968307	0.977055	0.00874761	0.968307	96.8307	97.7055	0.874761
3	48.3898	28.1849	21.4183	28.0417		26.9715		1.2134	1.0702		0.881985			0.930641	93.0641
3	52.0489	30.0494	23.096	30.0267		28.9529		1.0965	1.0738		0.979298	0.930641	0.0486566	0.979298	97.9298	95.4969	2.43283
6	45.5366	27.1839	19.4731	27.1602		26.0635		1.1204	1.0967		0.978847			0.978847	97.8847
6	44.6019	26.1604	19.5627	26.1409		25.0392		1.1212	1.1017		0.982608	0.980727	0.00188054	0.982608	98.2608	98.0727	0.188054
9	49.9293	29.6186	21.5252	29.4914		28.4041		1.2145	1.0873		0.895266			0.923162	92.3162
9	48.7688	28.1823	21.743	28.1257		27.0258		1.1565	1.0999		0.951059	0.923162	0.0278968	0.951059	95.1059	93.7111	1.39484
12	48.534	30.7812	18.854	30.7642		29.68		1.1012	1.0842		0.984562			0.984562	98.4562
12	55.3674	31.3043	25.2026	31.2831		30.1648		1.1395	1.1183		0.981395	0.982979	0.00158347	0.981395	98.1395	98.2979	0.158347	97.8847
15	46.2209	27.4755	19.8745	27.4607		26.3464		1.1291	1.1143		0.986892			0.986892	98.6892			98.2608
15	46.3619	27.62	19.8717	27.595		26.4902		1.1298	1.1048		0.977872	0.982382	0.00451001	0.977872	97.7872	98.2382	0.451001
18	45.3469	26.5443	19.9594	26.5275		25.3875		1.1568	1.14		0.985477			0.985477	98.5477
18	45.8258	26.0964	20.8934	26.0784		24.9324		1.164	1.146		0.984536	0.985007	0.000470548	0.984536	98.4536	98.5007	0.0470548
BH								0	0						0
0	49.4	28.2265	22.2524	28.1944		27.1476		1.0789	1.04685		0.970294			0.970294	97.0294
0	52.0658	31.4481	21.7367	31.3945		30.3291		1.119	1.0654		0.9521	0.961197	0.00909686	0.9521	95.21	96.1197	0.909686
3	44.7618	26.4189	19.4626	26.3856		25.2992		1.1197	1.0864		0.97026			0.97026	97.026
3	50.8066	31.3702	20.6416	31.2414		30.165		1.2052	1.0764		0.89313	0.931695	0.0385651	0.89313	89.313	93.1695	3.85651
6	50.0788	28.0756	22.9613	28.047		27.1175		0.9581	0.9295		0.970149			0.970149	97.0149			0	3	6	9	12	15	18
6	45.7197	27.4193	19.2658	27.404		26.4539		0.9654	0.9501		0.984152	0.97715	0.0070012	0.984152	98.4152	97.715	0.70012	98.5803	93.0641	97.8847	92.3162	98.4562	98.6892	98.5477
9	46.6498	26.6107	20.9541	26.5961		25.6957		0.915	0.9004		0.984044			0.984044	98.4044			96.8307	97.9298	98.2608	95.1059	98.1395	97.7872	98.4536
9	51.9979	27.2972	25.6716	27.2801		26.3263		0.9709	0.9538		0.982387	0.983216	0.00082812	0.982387	98.2387	98.3216	0.082812	97.0294	97.026	97.0149	98.4044	93.9792	97.9805	97.0115
12	46.3861	26.6994	20.559	26.6256		25.8271		0.8723	0.7985		0.915396			0.939792	93.9792			95.21	89.313	98.4152	98.2387	96.4188	93.0907	96.4996
12	51.0916	31.531	20.3676	31.5021		30.724		0.807	0.7781		0.964188	0.939792	0.0243961	0.964188	96.4188	95.199	1.21981	94.4911	96.9424	98.0401	97.5937	98.5447	98.5741	98.5779
15	48.048	26.9983	21.9509	26.9801		26.0971		0.9012	0.883		0.979805			0.979805	97.9805			93.2401	82.367	97.0695	98.4584	98.2905	98.1605	97.5404
15	46.7257	26.8321	20.8691	26.7647		25.8566		0.9755	0.9081		0.930907	0.955356	0.0244487	0.930907	93.0907	95.5356	2.44487	91.7246	93.575	88.4632	97.5052	96.5261	98.209	96.392
18	49.4144	29.4879	20.8032	29.4617		28.6112		0.8767	0.8505		0.970115			0.970115	97.0115			98.2897	98.0909	90.9506	95.9913	98.1388	98.0135	95.3701
18	49.8595	30.0598	20.6539	30.0299		29.2056		0.8542	0.8243		0.964996	0.967556	0.00255936	0.964996	96.4996	96.7556	0.255936
B								0	0
0	45.7411	27.9622	18.9098	27.8999		26.8313		1.1309	1.0686		0.944911			0.944911	94.4911				98.5803
0	43.8993	29.2322	15.8328	29.1534		28.0665		1.1657	1.0869		0.932401	0.938656	0.006255	0.932401	93.2401	93.8656	0.6255		96.8307
3	49.7558	29.665	21.2028	29.631		28.553		1.112	1.078		0.969424			0.969424	96.9424				93.0641
3	47.6669	28.5948	20.3657	28.3667		27.3012		1.2936	1.0655		0.82367	0.896547	0.072877	0.82367	82.367	89.6547	7.2877		97.9298
6	50.8926	30.2273	21.7419	30.2062		29.1507		1.0766	1.0555		0.980401			0.980401	98.0401				97.8847
6	43.6471	26.5558	18.1662	26.5243		25.4809		1.0749	1.0434		0.970695	0.975548	0.00485316	0.970695	97.0695	97.5548	0.485316		98.2608
9	47.4948	28.3232	20.3269	28.2954		27.1679		1.1553	1.1275		0.975937			0.975937	97.5937				92.3162
9	48.8452	29.3207	20.6467	29.3034		28.1985		1.1222	1.1049		0.984584	0.98026	0.00432343	0.984584	98.4584	98.026	0.432343		95.1059
12	48.0452	27.5824	21.5966	27.5659		26.4486		1.1338	1.1173		0.985447			0.985447	98.5447				98.4562
12	49.2391	30.3731	20.0242	30.3533		29.2149		1.1582	1.1384		0.982905	0.984176	0.00127133	0.982905	98.2905	98.4176	0.127133		98.1395
15	48.5601	30.4593	19.2229	30.4433		29.3372		1.1221	1.1061		0.985741			0.985741	98.5741				98.6892
15	47.0704	28.9232	19.2834	28.9023		27.787		1.1362	1.1153		0.981605	0.983673	0.00206784	0.981605	98.1605	98.3673	0.206784		97.7872
18	47.5645	28.5099	20.2008	28.4936		27.3637		1.1462	1.1299		0.985779			0.985779	98.5779				98.5477
18	51.11	29.8002	22.4807	29.7714		28.6293		1.1709	1.1421		0.975404	0.980591	0.00518778	0.975404	97.5404	98.0591	0.518778		98.4536
H								0	0										94.4911
0	44.659	27.2922	18.5172	27.197		26.1418		1.1504	1.0552		0.917246			0.917246	91.7246				93.2401
0	44.7371	26.7816	19.043	26.763		25.6941		1.0875	1.0689		0.982897	0.950071	0.0328252	0.982897	98.2897	95.0071	3.28252		96.9424
3	48.2207	28.7962	20.514	28.7262		27.7067		1.0895	1.0195		0.93575			0.93575	93.575				82.367
3	47.1047	26.1757	21.919	26.1568		25.1857		0.99	0.9711		0.980909	0.95833	0.0225794	0.980909	98.0909	95.833	2.25794		98.0401
6	50.0052	29.321	21.6186	29.2132		28.3866		0.9344	0.8266		0.884632			0.884632	88.4632				97.0695
6	52.5123	29.9509	23.5692	29.8597		28.9431		1.0078	0.9166		0.909506	0.897069	0.012437	0.909506	90.9506	89.7069	1.2437		97.5937
9	46.7301	27.1519	20.5362	27.128		26.1939		0.958	0.9341		0.975052			0.975052	97.5052				98.4584
9	50.2713	28.7911	22.4406	28.7526		27.8307		0.9604	0.9219		0.959913	0.967482	0.00756983	0.959913	95.9913	96.7482	0.756983		98.5447
12	49.9816	29.3973	21.4335	29.3678		28.5481		0.8492	0.8197		0.965261			0.965261	96.5261				98.2905
12	46.2717	27.9376	19.1884	27.9217		27.0833		0.8543	0.8384		0.981388	0.973325	0.00806342	0.981388	98.1388	97.3325	0.806342		98.5741
15	52.1267	31.1953	21.7689	31.1803		30.3578		0.8375	0.8225		0.98209			0.98209	98.209				98.1605
15	50.8702	29.623	22.0929	29.6062		28.7773		0.8457	0.8289		0.980135	0.981112	0.000977376	0.980135	98.0135	98.1112	0.0977376		98.5779
18	47.585	28.2866	20.1382	28.2563		27.4468		0.8398	0.8095		0.96392			0.96392	96.392				97.5404
18	50.1477	30.722	20.2659	30.6831		29.8818		0.8402	0.8013		0.953701	0.958811	0.00510924	0.953701	95.3701	95.8811	0.510924		97.0294
																			95.21
																			97.026
				97.7055															89.313
				95.4969															97.0149
				98.0727															98.4152
				93.7111															98.4044
				98.2979															98.2387
				98.2382															93.9792
				98.5007															96.4188
				96.1197															97.9805
				93.1695															93.0907
				97.715															97.0115
				98.3216															96.4996
				95.199															91.7246
				95.5356															98.2897
				96.7556															93.575
				93.8656															98.0909
				89.6547															88.4632
				97.5548															90.9506
				98.026															97.5052
				98.4176															95.9913
				98.3673															96.5261
				98.0591															98.1388
				95.0071															98.209
				95.833															98.0135
				89.7069															96.392
				96.7482															95.3701
				97.3325
				98.1112
				95.8811

## Sheet: CP
未发酵
0	1.92	12				12
0	1.87	11.6875	11.8438	0.110485		11.6875
3	1.93	12.0625				12.0625
3	1.95	12.1875	12.125	0.0441942		12.1875
6	1.96	12.25				12.25
6	1.95	12.1875	12.2188	0.0220971		12.1875
9	1.96	12.25				12.25
9	1.97	12.3125	12.2812	0.0220971		12.3125
12	1.97	12.3125				12.3125
12	1.98	12.375	12.3438	0.0220971		12.375
15	1.96	12.25				12.25
15	1.97	12.3125	12.2812	0.0220971		12.3125
18	1.95	12.1875				12.1875
18	1.96	12.25	12.2188	0.0220971		12.25
BH						12.3125
0	1.97	12.3125				12.375
0	1.98	12.375	12.3438	0.0220971		12.625		1	12	12.0625	12.25	12.25	12.3125	12.25	12.1875
3	2.02	12.625				12.5625		1	11.6875	12.1875	12.1875	12.3125	12.375	12.3125	12.25
3	2.01	12.5625	12.5938	0.0220971		13.3125		2	12.3125	12.625	13.3125	15.5625	16.125	16.375	16.0625
6	2.13	13.3125				13.6875		2	12.375	12.5625	13.6875	16.25	16.25	15.9375	16.125
6	2.19	13.6875	13.5	0.132583		15.5625		3	12.25	12.3125	12.3125	12.4375	12.4375	12.25	12.375
9	2.49	15.5625				16.25		3	12.3125	12.5	12.5625	12.875	12.375	12.375	12.4375
9	2.6	16.25	15.9062	0.243068		16.125		4	12.3125	12.9375	15.25	16.1875	15.25	15.5	14.9375
12	2.58	16.125				16.25		4	12.1875	12.625	15.5	16	15.3125	15.4375	14.875
12	2.6	16.25	16.1875	0.0441942		16.375
15	2.62	16.375				15.9375
15	2.55	15.9375	16.1562	0.15468		16.0625			11.8438
18	2.57	16.0625				16.125			12.125
18	2.58	16.125	16.0938	0.0220971		12.25			12.2188
B		0				12.3125			12.2812
0	1.96	12.25				12.3125			12.3438
0	1.97	12.3125	12.2812	0.0220971		12.5			12.2812
3	1.97	12.3125				12.3125			12.2188
3	2	12.5	12.4062	0.0662913		12.5625			12.3438
6	1.97	12.3125				12.4375			12.5938
6	2.01	12.5625	12.4375	0.0883883		12.875			13.5
9	1.99	12.4375				12.4375			15.9062
9	2.06	12.875	12.6562	0.15468		12.375			16.1875
12	1.99	12.4375				12.25			16.1562
12	1.98	12.375	12.4062	0.0220971		12.375			16.0938
15	1.96	12.25				12.375			12.2812
15	1.98	12.375	12.3125	0.0441942		12.4375			12.4062
18	1.98	12.375				12.3125			12.4375
18	1.99	12.4375	12.4062	0.0220971		12.1875			12.6562
H						12.9375			12.4062
0	1.97	12.3125				12.625			12.3125
0	1.95	12.1875	12.25	0.0441942		15.25			12.4062
3	2.07	12.9375				15.5			12.25
3	2.02	12.625	12.7812	0.110485		16.1875			12.7812
6	2.44	15.25				16			15.375
6	2.48	15.5	15.375	0.0883883		15.25			16.0938
9	2.59	16.1875				15.3125			15.2812
9	2.56	16	16.0938	0.0662913		15.5			15.4688
12	2.44	15.25				15.4375			14.9062
12	2.45	15.3125	15.2812	0.0220971		14.9375
15	2.48	15.5				14.875
15	2.47	15.4375	15.4688	0.0220971
18	2.39	14.9375
18	2.38	14.875	14.9062	0.0220971
11.8438
12.125
12.2188
12.2812
12.3438
12.2812
12.2188
12.3438
12.5938
13.5
15.9062
16.1875
16.1562
16.0938
12.2812
12.4062
12.4375
12.6562
12.4062
12.3125
12.4062
12.25
12.7812
15.375
16.0938
15.2812
15.4688
14.9062

## Sheet: Ash
未发酵	恒重坩埚	样品质量	灰化后									0	3	6	9	12	15	18
0	29.559	0.2137	29.5742	0.0152	0.0711277	7.11277				7.11277	1	7.11	7.27	6.14	7.53	8.46	7.17	6.51		1	7.11277
0	21.3289	0.2039	21.3429	0.014	0.0686611	6.86611	6.98944	6.98944	0.0872089	6.86611	1	6.87	6.95	8.56	7.53	8.14	6.6	6.79		1	6.86611
3	20.4449	0.2145	20.4605	0.0156	0.0727273	7.27273				7.27273	2	7.49	7.19	7.82	9.75	9.81	10.84	11.17		2	7.27273
3	26.0417	0.2058	26.056	0.0143	0.0694849	6.94849	7.11061	7.52995	0.114634	6.94849	2	8.13	6.76	7.59	10.54	11.8	10.97	11.07		2	6.94849
6	25.3144	0.2085	25.3272	0.0128	0.0613909	6.13909				6.13909	3	8.11	6.15	6.16	9.13	7.22	6.92	7.82		3	6.13909
6	29.6101	0.2115	29.6282	0.0181	0.0855792	8.55792	7.3485	7.11061	0.855186	8.55792	3	7.65	7.17	7.13	8.54	7.22	6.66	8.11		3	8.55792
9	30.3501	0.2111	30.366	0.0159	0.0753198	7.53198				7.53198	4	7.99	7.24	10.08	11.98	11.94	10.6	10.57		4	7.53198
9	16. 4105	0.2059	16.426	0.0155	0.0752793	7.52793	7.52995	6.13909	0.0014316	7.52793	4	7.15	7.1	9.37	10.54	12.36	10.83	9.95		4	7.52793
12	25.4656	0.2092	25.4833	0.0177	0.084608	8.4608				8.4608										5	8.4608
12	25.7965	0.2102	25.8136	0.0171	0.0813511	8.13511	8.29796	8.29796	0.11515	8.13511										5	8.13511
15	25.9541	0.2063	25.9689	0.0148	0.0717402	7.17402				7.17402										6	7.17402
15	30.3504	0.2047	30.3639	0.0135	0.0659502	6.59502	6.88452	6.88452	0.204708	6.59502										6	6.59502
18	25.5901	0.2089	25.6037	0.0136	0.0651029	6.51029				6.51029										7	6.51029
18	26.0925	0.2018	26.1062	0.0137	0.067889	6.7889	6.6496	6.6496	0.0985028	6.7889										7	6.7889
BH				0	#DIV/0!	#DIV/0!				#DIV/0!										8	7.4892
0	28.9231	0.2083	28.9387	0.0156	0.074892	7.4892				7.4892										8	8.12686
0	25.898	0.2018	25.9144	0.0164	0.0812686	8.12686	7.80803	7.80803	0.225447	8.12686										9	7.18922
3	21.2418	0.2003	21.2562	0.0144	0.0718922	7.18922				7.18922										9	6.76471
3	19.9678	0.204	19.9816	0.0138	0.0676471	6.76471	6.97696	6.97696	0.150087	6.76471										10	7.81697
6	20.1557	0.2098	20.1721	0.0164	0.0781697	7.81697				7.81697										10	7.58746
6	17.2614	0.2201	17.2781	0.0167	0.0758746	7.58746	7.70221	7.70221	0.0811434	7.58746		7.27	7.19	6.15	7.24					11	9.75152
9	29.1288	0.2133	29.1496	0.0208	0.0975152	9.75152				9.75152		6.95	6.76	7.17	7.1					11	10.5439
9	26.0455	0.2096	26.0676	0.0221	0.105439	10.5439	10.1477	10.1477	0.280145	10.5439										12	9.81262
12	26.3605	0.2028	26.3804	0.0199	0.0981262	9.81262				9.81262										12	11.7951
12	26.4119	0.2128	26.437	0.0251	0.117951	11.7951	10.8039	10.8039	0.700916	11.7951										13	10.8362
15	25.466	0.2021	25.4879	0.0219	0.108362	10.8362				10.8362										13	10.9684
15	26.2002	0.2024	26.2224	0.0222	0.109684	10.9684	10.9023	10.9023	0.0467255	10.9684										14	11.1655
18	19.8172	0.2042	19.84	0.0228	0.111655	11.1655				11.1655										14	11.0676
18	25.9275	0.2042	25.9501	0.0226	0.110676	11.0676	11.1166	11.1166	0.0346281	11.0676										15	8.10552
B				0	#DIV/0!	#DIV/0!				#DIV/0!										15	7.65432
0	18.5249	0.2085	18.5418	0.0169	0.0810552	8.10552				8.10552		6.51	11.17	7.82	10.57					16	6.14855
0	20.6265	0.2025	20.642	0.0155	0.0765432	7.65432	7.87992	7.87992	0.159521	7.65432		6.79	11.07	8.11	9.95					16	7.16707
3	29.3318	0.2033	29.3443	0.0125	0.0614855	6.14855				6.14855										17	6.15602
3	26.2004	0.2065	26.2152	0.0148	0.0716707	7.16707	6.65781	6.65781	0.360102	7.16707										17	7.13246
6	29.4335	0.2128	29.4466	0.0131	0.0615602	6.15602				6.15602										18	9.12548
6	26.9098	0.2061	26.9245	0.0147	0.0713246	7.13246	6.64424	6.64424	0.345225	7.13246										18	8.54059
9	25.7488	0.2104	25.768	0.0192	0.0912548	9.12548				9.12548										19	7.21797
9	25.927	0.2131	25.9452	0.0182	0.0854059	8.54059	8.83303	8.83303	0.206788	8.54059										19	7.21797
12	29.1284	0.2092	29.1435	0.0151	0.0721797	7.21797				7.21797										20	6.91671
12				0	#DIV/0!	7.21797	7.21797	7.21797	1.25607e-15	7.21797										20	6.66009
15	29.5565	0.2053	29.5707	0.0142	0.0691671	6.91671				6.91671										21	7.82095
15	26.0423	0.2027	26.0558	0.0135	0.0666009	6.66009	6.7884	6.7884	0.0907283	6.66009										21	8.10552
18	28.9231	0.2033	28.939	0.0159	0.0782095	7.82095	7.82095			7.82095										22	7.99211
18	18.5249	0.2085	18.5418	0.0169	0.0810552	8.10552	7.96323	7.89209	0.100608	8.10552										22	7.14624
H				0	#DIV/0!	#DIV/0!				#DIV/0!										23	7.23847
0	26.0917	0.2027	26.1079	0.0162	0.0799211	7.99211				7.99211										23	7.09741
0	29.5561	0.2113	29.5712	0.0151	0.0714624	7.14624	7.56917	7.56917	0.29906	7.14624										24	10.0793
3	17.6858	0.2017	17.7004	0.0146	0.0723847	7.23847				7.23847										24	9.37346
3	21.84	0.2043	21.8545	0.0145	0.0709741	7.09741	7.16794	7.16794	0.0498748	7.09741										25	11.9789
6	29.3645	0.2143	29.3861	0.0216	0.100793	10.0793				10.0793										25	10.539
6	30.3982	0.2027	30.4172	0.019	0.0937346	9.37346	9.72639	9.72639	0.249563	9.37346										26	11.9439
9	25.5893	0.2087	25.6143	0.025	0.119789	11.9789				11.9789										26	12.3559
9	25.9535	0.2078	25.9754	0.0219	0.10539	10.539	11.2589	11.2589	0.509095	10.539										27	10.597
12	25.1086	0.2068	25.1333	0.0247	0.119439	11.9439				11.9439										27	10.8337
12	19.8166	0.2169	19.8434	0.0268	0.123559	12.3559	12.1499	12.1499	0.14567	12.3559										28	10.5718
15	26.3615	0.201	26.3828	0.0213	0.10597	10.597				10.597										28	9.94663
15	25.797	0.2003	25.8187	0.0217	0.108337	10.8337	10.7154	10.7154	0.0836983	10.8337
18	26.4122	0.2081	26.4342	0.022	0.105718	10.5718				10.5718
18	25.3152	0.2061	25.3357	0.0205	0.0994663	9.94663	10.2592	10.2592	0.221046	9.94663

## Sheet: ADF
未发酵	m1	m	m2
0	0.314	0.9	0.6967	0.3827	42.5222
0	0.3226	0.9002	0.7074	0.3848	42.7461	42.6341	0.0791373
3	0.3435	0.2156	0.4335	0.09	41.744						42.6341	42.9912	42.1795	42.4778
3	0.3352	0.4801	0.5342	0.199	41.4497	41.5968	0.104041				41.5968	41.5134	40.9396	40.8488
6	0.3371	0.5012	0.5439	0.2068	41.261						40.6902	39.7393	39.3111	39.4682
6	0.3427	0.502	0.5441	0.2014	40.1195	40.6902	0.403564				39.8833	38.8309	37.6869	39.0461
9	0.3232	0.4996	0.5189	0.1957	39.1713						39.3829	38.3389	37.3083	38.5145
9	0.3375	0.504	0.5421	0.2046	40.5952	39.8833	0.503425				39.7975	37.538	36.641	37.967
12	0.3198	0.4902	0.5127	0.1929	39.3513						39.2805	37.0714	36.6932	37.6074
12	0.332	0.4988	0.5286	0.1966	39.4146	39.3829	0.0223834
15	0.3288	0.4873	0.5216	0.1928	39.5649
15	0.3361	0.4654	0.5224	0.1863	40.0301	39.7975	0.164449				42.5222	42.9912	42.3461	42.4778
18	0.3406	0.4781	0.5284	0.1878	39.2805						42.7461	42.9912	42.0129	42.4778
18					39.2805	39.2805	0				41.744	41.3635	41.0328	40.8488
BH											41.4497	41.6634	40.8465	40.8488
0					42.9912						41.261	39.9173	39.3485	39.3946
0	0.3278	0.5329	0.5569	0.2291	42.9912	42.9912	0				40.1195	39.5613	39.2737	39.5418
3	0.3475	0.5002	0.5544	0.2069	41.3635						39.1713	39.2004	37.8788	39.4595
3	0.3387	0.5038	0.5486	0.2099	41.6634	41.5134	0.106032				40.5952	38.4615	37.4951	38.6328
6	0.3446	0.5078	0.5473	0.2027	39.9173						39.3513	38.0169	37.2102	38.4354
6	0.3451	0.5015	0.5435	0.1984	39.5613	39.7393	0.125856				39.4146	38.661	37.4064	38.5936
9	0.3242	0.4477	0.4997	0.1755	39.2004						39.5649	37.3722	36.8881	38.0531
9	0.3323	0.4966	0.5233	0.191	38.4615	38.8309	0.261212				40.0301	37.7039	36.3939	37.8809
12	0.3442	0.4982	0.5336	0.1894	38.0169						39.2805	37.0927	36.8081	37.4508
12	0.3225	0.4705	0.5044	0.1819	38.661	38.3389	0.227737				39.2805	37.0501	36.5783	37.7641
15	0.3274	0.8996	0.6636	0.3362	37.3722
15	0.347	0.4843	0.5296	0.1826	37.7039	37.538	0.117287
18	0.3341	0.4327	0.4946	0.1605	37.0927						42.5222	41.744	41.261	39.1713
18	0.3364	0.4807	0.5145	0.1781	37.0501	37.0714	0.0150397				42.7461	41.4497	40.1195	40.5952
B											42.9912	41.744	39.9173	39.2004
0	0.3465	0.5004	0.5584	0.2119	42.3461						42.9912	41.4497	39.5613	38.4615
0	0.3016	0.9002	0.6798	0.3782	42.0129	42.1795	0.117817				42.3461	41.0328	39.3485	37.8788
3	0.3095	0.9005	0.679	0.3695	41.0328						42.0129	40.8465	39.2737	37.4951
3	0.3016	0.9002	0.6693	0.3677	40.8465	40.9396	0.0658603				42.4778	40.8488	39.3946	39.4595	39.3513	39.5649	39.2805
6	0.3319	0.5004	0.5288	0.1969	39.3485						42.4778	40.8488	39.5418	38.6328	39.4146	40.0301	39.2805
6	0.347	0.4158	0.5103	0.1633	39.2737	39.3111	0.0264571								38.0169	37.3722	37.0927
9	0.3303	0.495	0.5178	0.1875	37.8788										38.661	37.7039	37.0501
9	0.3414	0.5094	0.5324	0.191	37.4951	37.6869	0.135657				42.5222				37.2102	36.8881	36.8081
12	0.314	0.5004	0.5002	0.1862	37.2102						42.7461				37.4064	36.3939	36.5783
12	0.3337	0.4943	0.5186	0.1849	37.4064	37.3083	0.0693677				41.744				38.4354	38.0531	37.4508
15	0.3437	0.4801	0.5208	0.1771	36.8881						41.4497				38.5936	37.8809	37.7641
15	0.3489	0.4814	0.5241	0.1752	36.3939	36.641	0.17476				41.261
18	0.3387	0.4336	0.4983	0.1596	36.8081						40.1195
18	0.3427	0.4489	0.5069	0.1642	36.5783	36.6932	0.0812521			1	39.1713
H										1	40.5952
0	0.3127	0.9	0.695	0.3823	42.4778					2	39.3513
0					42.4778	42.4778	0			2	39.4146
3					40.8488					3	39.5649
3	0.3348	0.4972	0.5379	0.2031	40.8488	40.8488	0			3	40.0301
6	0.3439	0.4526	0.5222	0.1783	39.3946					4	39.2805
6	0.3341	0.502	0.5326	0.1985	39.5418	39.4682	0.0520515			4	39.2805
9	0.3311	0.4995	0.5282	0.1971	39.4595					5	42.9912
9	0.3212	0.3862	0.4704	0.1492	38.6328	39.0461	0.292257			5	42.9912
12	0.3306	0.4998	0.5227	0.1921	38.4354					6	41.3635
12	0.346	0.4892	0.5348	0.1888	38.5936	38.5145	0.0559491			6	41.6634
15	0.3375	0.4181	0.4966	0.1591	38.0531					7	39.9173
15	0.3399	0.5021	0.5301	0.1902	37.8809	37.967	0.0608809			7	39.5613
18	0.3427	0.4825	0.5234	0.1807	37.4508					8	39.2004
18	0.3407	0.4213	0.4998	0.1591	37.7641	37.6074	0.110763			8	38.4615
										9	38.0169
										9	38.661
										10	37.3722
										10	37.7039
										11	37.0927
										11	37.0501
										12	42.3461
										12	42.0129
										13	41.0328
										13	40.8465
										14	39.3485
										14	39.2737
										15	37.8788
										15	37.4951
										16	37.2102
										16	37.4064
										17	36.8881
										17	36.3939
										18	36.8081
										18	36.5783
										19	42.4778
										19	42.4778
										20	40.8488
										20	40.8488
										21	39.3946
										21	39.5418
										22	39.4595
										22	38.6328
										23	38.4354
										23	38.5936
										24	38.0531
										24	37.8809
										25	37.4508
										25	37.7641
										26
										26
										27
										27
										28
										28

## Sheet: A
未发酵	m1	m	m2
0	0.314	0.9	0.6878	0.3738	0.415333
0	0.3226	0.9002	0.6928	0.3702	0.411242	0.413288
3	0.3435	0.2156	0.4315	0.088	0.408163
3	0.3352	0.4801	0.5342	0.199	0.414497	0.41133
6	0.3232	0.4996	0.5429	0.2197	0.439752
6	0.3375	0.504	0.5501	0.2126	0.421825	0.430789
9	0.3371	0.5012	0.549	0.2119	0.422785
9	0.3427	0.502	0.5601	0.2174	0.433068	0.427927
12	0.3198	0.4902	0.5377	0.2179	0.444512
12	0.332	0.4988	0.5446	0.2126	0.426223	0.435368
15	0.3288	0.4873	0.5416	0.2128	0.436692
15	0.3361	0.4654	0.5384	0.2023	0.43468	0.435686
18	0.3426			-0.3426	#DIV/0!
18				0	#DIV/0!
BH				0	#DIV/0!
0	0.3274	0.8996	0.6506	0.3232	0.359271
0	0.3278	0.5329	0.5499	0.2221	0.416776	0.388023
3	0.3475	0.5002	0.5644	0.2169	0.433627
3	0.3387	0.5038	0.5656	0.2269	0.450377	0.442002
6	0.3446	0.5078	0.5573	0.2127	0.418866
6	0.3451	0.5015	0.5535	0.2084	0.415553	0.41721
9	0.3242	0.4477	0.5227	0.1985	0.443377
9	0.3323	0.4966	0.5523	0.22	0.443012	0.443195
12	0.3442	0.4982	0.5836	0.2394	0.48053
12	0.3269	0.4703	0.5529	0.226	0.480544	0.480537
15	0.3303	0.4815	0.5645	0.2342	0.486397
15	0.347	0.4843	0.5536	0.2066	0.426595	0.456496
18				0	#DIV/0!
18				0	#DIV/0!
B				0	#DIV/0!
0	0.3095	0.9005	0.679	0.3695	0.410328
0	0.3016	0.9002	0.6663	0.3647	0.405132	0.40773
3	0.3465	0.5004	0.5534	0.2069	0.413469
	0.3016	0.9002	0.6663	0.3647	0.405132	0.409301
6	0.3319	0.5004	0.5325	0.2006	0.400879
6	0.347	0.4158	0.4694	0.1224	0.294372	0.347626
9	0.3303	0.495	0.5118	0.1815	0.366667
9	0.3414	0.5094	0.5604	0.219	0.429918	0.398292
12	0.314	0.5004	0.5342	0.2202	0.440048
12	0.3337	0.4943	0.5496	0.2159	0.436779	0.438414
15	0.3437	0.4801	0.5628	0.2191	0.456363
15	0.3489	0.4814	0.5581	0.2092	0.434566	0.445465
18				0	#DIV/0!
18				0	#DIV/0!
H				0	#DIV/0!
0	0.3127	0.9	0.681	0.3683	0.409222
0	0.3344	0.9	0.7326	0.3982	0.442444	0.425833
3	0.3399	0.5021	0.5201	0.1802	0.358893
3	0.3348	0.4972	0.5463	0.2115	0.425382	0.392137
6	0.3439	0.4526	0.5302	0.1863	0.411622
6	0.3341	0.502	0.5554	0.2213	0.440837	0.426229
9	0.3311	0.4995	0.5412	0.2101	0.420621
9	0.3212	0.3862	0.467	0.1458	0.377525	0.399073
12	0.3306	0.4998	0.56	0.2294	0.458984
12	0.346	0.4892	0.5748	0.2288	0.467702	0.463343
15	0.3333	0.4335	0.5369	0.2036	0.469666
15	0.3448	0.4832	0.5752	0.2304	0.476821	0.473243
18				0	#DIV/0!
18				0	#DIV/0!

## Sheet: NDF
未发酵
0	0.3469	0.5006	0.7262	0.3793	75.7691
0	0.3168	0.5004	0.6942	0.3774	75.4197	75.5944	0.123536			75.5944	73.2572	75.0663	74.8562
3	0.3181	0.5022	0.6916	0.3735	74.3728
3	0.3254	0.4976	0.696	0.3706	74.4775	74.4251	0.0370284			74.4251	71.7485	73.6612	73.0601
6	0.3429	0.5062	0.7147	0.3718	73.4492
6	0.3394	0.4703	0.6843	0.3449	73.3362	73.3927	0.0399732			73.3927	66.3708	68.3711	70.6067
9	0.3248	0.4492	0.6527	0.3279	72.9964
9	0.353	0.4806	0.7012	0.3482	72.4511	72.7238	0.192805			72.7238	64.5708	67.3714	68.5161
12	0.2973	0.5	0.6563	0.359	71.8
12	0.3164	0.5006	0.6765	0.3601	71.9337	71.8668	0.0472629			71.8668	63.6554	66.5095	67.1625
15	0.3381	0.4997	0.6921	0.354	70.8425
15	0.3438	0.5001	0.6987	0.3549	70.9658	70.9042	0.0435936			70.9042	62.2951	64.4342	66.9621					1	75.7691
18	0.3262	0.4688	0.6548	0.3286	70.0939													1	75.4197
18	0.3456	0.6943	0.8325	0.4869	70.1282	70.111	0.0121375			70.111	60.5832	63.5302	66.4243					2	74.3728
BH																		2	74.4775
0	0.3233	0.9001	0.9818	0.6585	73.1585					75.7691	73.1585	75.055	75.1898					3	73.4492
0	0.3366	0.5018	0.7047	0.3681	73.3559	73.2572	0.0697846			75.4197	73.3559	75.0776	74.5227					3	73.3362
3	0.3318	0.5003	0.6904	0.3586	71.677					74.3728	71.677	73.6266	73.1548					4	72.9964
3	0.3413	0.5	0.7004	0.3591	71.82	71.7485	0.0505603			74.4775	71.82	73.6959	72.9654					4	72.4511
6	0.3433	0.5239	0.6897	0.3464	66.1195					73.4492	66.1195	68.5333	70.6886					5	71.8
6	0.3402	0.5237	0.6891	0.3489	66.6221	66.3708	0.177704			73.3362	66.6221	68.2089	70.5248					5	71.9337
9	0.3287	0.5009	0.6511	0.3224	64.3641					72.9964	64.3641	67.4831	68.7824					6	70.8425
9	0.331	0.5011	0.6556	0.3246	64.7775	64.5708	0.14614			72.4511	64.7775	67.2596	68.2499					6	70.9658
12	0.3356	0.5004	0.6543	0.3187	63.689					71.8	63.689	66.7623	67.1728					7	70.0939
12	0.3285	0.5003	0.6468	0.3183	63.6218	63.6554	0.0237665			71.9337	63.6218	66.2567	67.1523					7	70.1282
15	0.3219	0.5002	0.6344	0.3125	62.475					70.8425	62.475	64.6119	66.9986					8	73.1585
15	0.3363	0.5002	0.647	0.3107	62.1152	62.2951	0.127228			70.9658	62.1152	64.2564	66.9257					8	73.3559
18	0.3369	0.5004	0.6382	0.3013	60.2118					70.0939	60.2118	63.4768	66.5538					9	71.677
18	0.3506	0.5007	0.6558	0.3052	60.9547	60.5832	0.262631			70.1282	60.9547	63.5837	66.2948					9	71.82
B																		10	66.1195
0	0.3303	0.5003	0.7058	0.3755	75.055													10	66.6221
0	0.3257	0.4189	0.6402	0.3145	75.0776	75.0663	0.00799636			75.7691	74.3728	73.4492	72.9964	71.8	70.8425	70.0939		11	64.3641
3	0.3462	0.5024	0.7161	0.3699	73.6266					75.4197	74.4775	73.3362	72.4511	71.9337	70.9658	70.1282		11	64.7775
3	0.3375	0.4965	0.7034	0.3659	73.6959	73.6612	0.0244937			73.1585	71.677	66.1195	64.3641	63.689	62.475	60.2118		12	63.689
6	0.3268	0.5018	0.6707	0.3439	68.5333					73.3559	71.82	66.6221	64.7775	63.6218	62.1152	60.9547		12	63.6218
6	0.3408	0.5036	0.6843	0.3435	68.2089	68.3711	0.114687			75.055	73.6266	68.5333	67.4831	66.7623	64.6119	63.4768		13	62.475
9	0.3225	0.5022	0.6614	0.3389	67.4831					75.0776	73.6959	68.2089	67.2596	66.2567	64.2564	63.5837		13	62.1152
9	0.323	0.5003	0.6595	0.3365	67.2596	67.3714	0.0789945			75.1898	73.1548	70.6886	68.7824	67.1728	66.9986	66.5538		14	60.2118
12	0.3309	0.5229	0.68	0.3491	66.7623					74.5227	72.9654	70.5248	68.2499	67.1523	66.9257	66.2948		14	60.9547
12	0.3373	0.5204	0.6821	0.3448	66.2567	66.5095	0.178743											15	75.055
15	0.3327	0.4883	0.6482	0.3155	64.6119													15	75.0776
15	0.3277	0.5366	0.6725	0.3448	64.2564	64.4342	0.125685											16	73.6266
18	0.3182	0.5183	0.6472	0.329	63.4768													16	73.6959
18	0.3346	0.5179	0.6639	0.3293	63.5837	63.5302	0.0378134											17	68.5333
H																		17	68.2089
0	0.346	0.5006	0.7224	0.3764	75.1898													18	67.4831
0	0.3429	0.5028	0.7176	0.3747	74.5227	74.8562	0.235855											18	67.2596
3	0.3295	0.4891	0.6873	0.3578	73.1548													19	66.7623
3	0.3425	0.5001	0.7074	0.3649	72.9654	73.0601	0.0669514											19	66.2567
6	0.325	0.5039	0.6812	0.3562	70.6886													20	64.6119
6	0.3217	0.5011	0.6751	0.3534	70.5248	70.6067	0.0579062											20	64.2564
9	0.3259	0.501	0.6705	0.3446	68.7824													21	63.4768
9	0.3366	0.5011	0.6786	0.342	68.2499	68.5161	0.188297											21	63.5837
12	0.3441	0.5005	0.6803	0.3362	67.1728													22	75.1898
12	0.3483	0.5011	0.6848	0.3365	67.1523	67.1625	0.00726982											22	74.5227
15	0.3435	0.5021	0.6799	0.3364	66.9986													23	73.1548
15	0.3283	0.5019	0.6642	0.3359	66.9257	66.9621	0.0257823											23	72.9654
18	0.3332	0.502	0.6673	0.3341	66.5538													24	70.6886
18	0.3197	0.502	0.6525	0.3328	66.2948	66.4243	0.0915577											24	70.5248
																		25	68.7824
																		25	68.2499
																		26	67.1728
																		26	67.1523
																		27	66.9986
																		27	66.9257
																		28	66.5538
																		28	66.2948

## Sheet: 半纤维
未发酵	NDF	ADF
0	75.7691	42.5222	33.2469		0
0	75.4197	42.7461	32.6736	32.9602	0	0	0
3	74.3728	41.744	32.6288		0.0185902						0.0185902	1.85902	0.509565	0.351621	1.24105
3	74.4775	41.4497	33.0278	32.8283	-0.0108401	0.00387503	0.387503	0.0104052	1.04052		-0.0108401	-1.08401	-0.302347	0.651165	-0.223932
6	73.4492	41.261	32.1883		0.0318406						0.0318406	3.18406	13.1439	10.7741	4.33472
6	73.3362	40.1195	33.2166	32.7025	-0.0166201	0.00761024	0.761024	0.0171334	1.71334		-0.0166201	-1.66201	10.8809	12.4891	3.31373
9	72.9964	39.1713	33.8251		-0.0173925						-0.0173925	-1.73925	16.586	9.49149	10.3602
9	72.4511	40.5952	31.8559	32.8405	0.0250276	0.00381756	0.381756	0.0149978	1.49978		0.0250276	2.50276	13.3338	9.98087	7.57649
12	71.8	39.3513	32.4487		0.0240065						0.0240065	2.40065	14.9008	9.65118	12.1501
12	71.9337	39.4146	32.5191	32.4839	0.0047293	0.0143679	1.43679	0.00681551	0.681551		0.0047293	0.47293	17.7967	12.7459	10.8793
15	70.8425	39.5649	31.2776		0.0592326						0.0592326	5.92326	16.7881	15.2408	11.5141
15	70.9658	40.0301	30.9357	31.1066	0.0531892	0.0562109	5.62109	0.00213668	0.213668		0.0531892	5.31892	19.6066	15.7332	9.36222
18	70.0939	39.2805	30.8134		0.0731944						0.0731944	7.31944	23.3637	18.4666	11.0326
18	70.1282	39.2805	30.8477	30.8305	0.0558832	0.0645388	6.45388	0.00612043	0.612043		0.0558832	5.58832	21.2754	18.3256	10.9663
BH			0
0	73.1585	42.9912	30.1674			0
0	73.3559	42.9912	30.3647	30.266		0
3	71.677	41.3635	30.0136			0.00509565				0.00509565	0.509565		1.85902	3.18406	-1.73925	2.40065	5.92326	7.31944
3	71.82	41.6634	30.4565	30.2351	0.00102285	-0.00302347	0.00287054	0.102285	0.287054	-0.00302347	-0.302347		-1.08401	-1.66201	2.50276	0.47293	5.31892	5.58832
6	66.1195	39.9173	26.2022			0.131439				0.131439	13.1439		0.509565	13.1439	16.586	14.9008	16.7881	23.3637
6	66.6221	39.5613	27.0608	26.6315	0.120087	0.108809	0.00800099	12.0087	0.800099	0.108809	10.8809		-0.302347	10.8809	13.3338	17.7967	19.6066	21.2754
9	64.3641	39.2004	25.1638			0.16586				0.16586	16.586		0.351621	10.7741	9.49149	9.65118	15.2408	18.4666
9	64.7775	38.4615	26.316	25.7399	0.149546	0.133338	0.0114982	14.9546	1.14982	0.133338	13.3338		0.651165	12.4891	9.98087	12.7459	15.7332	18.3256
12	63.689	38.0169	25.6722			0.149008				0.149008	14.9008		1.24105	4.33472	10.3602	12.1501	11.5141	11.0326
12	63.6218	38.661	24.9608	25.3165	0.163534	0.177967	0.0102385	16.3534	1.02385	0.177967	17.7967		-0.223932	3.31373	7.57649	10.8793	9.36222	10.9663
15	62.475	37.3722	25.1028			0.167881				0.167881	16.7881
15	62.1152	37.7039	24.4113	24.757	0.182019	0.196066	0.00996499	18.2019	0.996499	0.196066	19.6066
18	60.2118	37.0927	23.1192			0.233637				0.233637	23.3637
18	60.9547	37.0501	23.9045	23.5118	0.223161	0.212754	0.00738325	22.3161	0.738325	0.212754	21.2754
B			0
0	75.055	42.3461	32.7088			0
0	75.0776	42.0129	33.0647	32.8868	0	0
3	73.6266	41.0328	32.5938			0.00351621				0.00351621	0.351621
3	73.6959	40.8465	32.8494	32.7216	0.00502203	0.00651165	0.00105905	0.502203	0.105905	0.00651165	0.651165
6	68.5333	39.3485	29.1848		1	0.107741				0.107741	10.7741
6	68.2089	39.2737	28.9352	29.06	0.116363	0.124891	0.00606351	11.6363	0.606351	0.124891	12.4891
9	67.4831	37.8788	29.6043		1	0.0949149				0.0949149	9.49149
9	67.2596	37.4951	29.7646	29.6844	0.0973751	0.0998087	0.00173023	9.73751	0.173023	0.0998087	9.98087
12	66.7623	37.2102	29.5521		1	0.0965118				0.0965118	9.65118
12	66.2567	37.4064	28.8503	29.2012	0.112069	0.127459	0.0109416	11.2069	1.09416	0.127459	12.7459
15	64.6119	36.8881	27.7238		1	0.152408				0.152408	15.2408
15	64.2564	36.3939	27.8626	27.7932	0.154883	0.157332	0.00174091	15.4883	0.174091	0.157332	15.7332
18	63.4768	36.8081	26.6686		1	0.184666				0.184666	18.4666
18	63.5837	36.5783	27.0054	26.837	0.183957	0.183256	0.000498583	18.3957	0.0498583	0.183256	18.3256
H			0		1
0	75.1898	42.4778	32.712		1
0	74.5227	42.4778	32.0449	32.3784	0
3	73.1548	40.8488	32.306			0.0124105				0.0124105	1.24105
3	72.9654	40.8488	32.1167	32.2113	0.00516107	-0.00223932	0.00517951	0.516107	0.517951	-0.00223932	-0.223932
6	70.6886	39.3946	31.294			0.0433472				0.0433472	4.33472
6	70.5248	39.5418	30.983	31.1385	0.0382949	0.0331373	0.00360975	3.82949	0.360975	0.0331373	3.31373
9	68.7824	39.4595	29.323			0.103602				0.103602	10.3602
9	68.2499	38.6328	29.617	29.47	0.0898267	0.0757649	0.00984181	8.98267	0.984181	0.0757649	7.57649
12	67.1728	38.4354	28.7375			0.121501				0.121501	12.1501
12	67.1523	38.5936	28.5586	28.648	0.115212	0.108793	0.00449306	11.5212	0.449306	0.108793	10.8793
15	66.9986	38.0531	28.9455			0.115141				0.115141	11.5141
15	66.9257	37.8809	29.0448	28.9951	0.104492	0.0936222	0.00760799	10.4492	0.760799	0.0936222	9.36222
18	66.5538	37.4508	29.103			0.110326				0.110326	11.0326
18	66.2948	37.7641	28.5308	28.8169	0.109998	0.109663	0.000234455	10.9998	0.0234455	0.109663	10.9663
	0	0	0	0	0	0	0	0	0
	0.387503	0.0104052	0.102285	0.287054	0.502203	0.105905	0.516107	0.517951
	0.761024	0.0171334	12.0087	0.800099	11.6363	0.606351	3.82949	0.360975
	0.381756	0.0149978	14.9546	1.14982	9.73751	0.173023	8.98267	0.984181
	1.43679	0.00681551	16.3534	1.02385	11.2069	1.09416	11.5212	0.449306
	5.62109	0.00213668	18.2019	0.996499	15.4883	0.174091	10.4492	0.760799
	6.45388	0.00612043	22.3161	0.738325	18.3957	0.0498583	10.9998	0.0234455

## Sheet: pH
未发酵
0	5.65				5.65			5.65	5.68	5.71	5.71	5.72	5.66	5.73
0	5.64	5.645			5.64			5.64	5.69	5.73	5.68	5.74	5.69	5.72
3	5.68				5.68			5.69	5.8	6.34	7.14	7.38	7.44	7.38
3	5.69	5.685			5.69			5.66	5.74	6.41	7.16	7.32	7.42	7.39
6	5.71				5.71			5.68	5.68	5.73	5.71	5.72	5.77	5.76
6	5.73	5.72			5.73			5.66	5.65	5.71	5.72	5.74	5.76	5.78
9	5.71				5.71			5.69	6.03	6.94	7.27	7.33	7.34	7.47
9	5.68	5.695			5.68			5.62	6.1	6.94	7.29	7.32	7.35	7.48
12	5.72				5.72
12	5.74	5.73			5.74
15	5.66				5.66
15	5.69	5.675			5.69
18	5.73				5.73
18	5.72	5.725			5.72
BH					5.69
0	5.69				5.66
0	5.66	5.675			5.8
3	5.8				5.74
3	5.74	5.77			6.34
6	6.34				6.41
6	6.41	6.375			7.14
9	7.14				7.16
9	7.16	7.15			7.38
12	7.38				7.32
12	7.32	7.35			7.44
15	7.44				7.42
15	7.42	7.43			7.38
18	7.38				7.39
18	7.39	7.385			5.68
B					5.66
0	5.68				5.68
0	5.66	5.67			5.65
3	5.68				5.73
3	5.65	5.665			5.71
6	5.73				5.71
6	5.71	5.72			5.72
9	5.71				5.72
9	5.72	5.715			5.74
12	5.72				5.77
12	5.74	5.73			5.76
15	5.77				5.76
15	5.76	5.765			5.78
18	5.76				5.69
18	5.78	5.77			5.62
H					6.03
0	5.69				6.1
0	5.62	5.655			6.94
3	6.03				6.94
3	6.1	6.065			7.27
6	6.94				7.29
6	6.94	6.94			7.33
9	7.27				7.32
9	7.29	7.28			7.34
12	7.33				7.35
12	7.32	7.325			7.47
15	7.34				7.48
15	7.35	7.345
18	7.47
18	7.48	7.475

## Sheet: ADL
未发酵	空袋	样品				坩埚	灰化后				烘干后										ADF
0	0.3304	0.3018	0.4836		1	29.4361	29.4477	0.0116			0.3845		0.140822	14.0822							0.507621
0	0.3353	0.3335	0.494		1	26.1981	26.2111	0.013			0.3952		0.14063	14.063	14.0726	0	0				0.475862
3	0.3436	0.3026	0.4732		16	26.365	26.3651	0.0001			0.3864		0.14111	14.111			0				0.428288
3	0.3289	0.3148	0.4795		2	29.743	29.7534	0.0104			0.3843		0.142948	14.2948	14.2029	-0.0092622	-0.92622				0.478399
6	0.348	0.3031	0.4899		4	25.8001	25.8078	0.0077			0.3975		0.137908	13.7908			0				0.468162
6	0.3352	0.4087	0.5363		3	26.4113	26.4219	0.0106			0.4031		0.140201	14.0201	13.9054	0.011876	1.1876				0.492048
9	0.3336	0.3922	0.5409		4	29.5604	29.5702	0.0098			0.3966		0.135645	13.5645			0				0.528557
9	0.3445	0.3998	0.5275		3	26.6175	26.6292	0.0117			0.4093		0.132816	13.2816	13.4231	0.0461534	4.61534				0.457729
12	0.3459	0.3912	0.514		5	25.564	25.5723	0.0083			0.4065		0.133691	13.3691			0				0.429703
12	0.3354	0.3149	0.4849		5	26.1501	26.1603	0.0102			0.3875		0.133058	13.3058	13.3375	0.0522367	5.22367				0.474754
15	0.3189	0.3148	0.4795		7	26.365	26.3699	0.0049			0.3642		0.128335	12.8335			0				0.510165
15	0.3217	0.3909	0.4933		8	25.7681	25.7767	0.0086			0.3807		0.128933	12.8933	12.8335	0.0880455	8.80455				0.438987
18	0.3392	0.3923	0.5218		6	29.3659	29.3774	0.0115			0.4014		0.129238	12.9238			0				0.46546
18	0.342	0.3402	0.487		6	25.729	25.738	0.009			0.3937		0.125514	12.5514	12.7376	0.0948625	9.48625				0.42622
BH								0						0			0
0	0.3488	0.3125	0.4973		14	26.1053	26.1242	0.0189			0.4125		0.14336	14.336			0				0.4752
0	0.3281	0.308	0.4755		8	25.6551	25.6623	0.0072			0.3796		0.143831	14.3831	14.3596	0	0				0.478571
3	0.3289	0.3983	0.5195		10	29.1713	29.1826	0.0113			0.3984		0.146121	14.6121			0				0.478534
3	0.3349	0.3084	0.4772		9	29.331	29.3437	0.0127			0.3926		0.145914	14.5914	14.6018	-0.0168677	-1.68677				0.461414
6	0.3363	0.3202	0.4926		9	29.4249	29.4351	0.0102			0.3891		0.133042	13.3042			0				0.488132
6	0.327	0.3176	0.4665		11	25.3135	25.3269	0.0134			0.3854		0.141688	14.1688	13.7365	0.0433915	4.33915				0.439232
9	0.342	0.3893	0.5297		13	26.5734	26.5886	0.0152			0.4094		0.134087	13.4087			0				0.482147
9	0.3279	0.3655	0.4755		12	25.9278	25.938	0.0102			0.3858		0.130506	13.0506	13.2296	0.0786869	7.86869				0.40383
12	0.3449	0.383	0.529		14	26.9102	26.925	0.0148			0.4073		0.124282	12.4282			0				0.480679
12	0.349	0.3277	0.5102		10	25.6012	25.6148	0.0136			0.4036		0.125114	12.5114	12.4698	0.131601	13.1601				0.491913
15	0.3409	0.3842	0.5039		15	29.6067	29.6156	0.0089			0.3959		0.11999	11.999			0				0.424258
15	0.3301	0.4026	0.5293		11	30.3988	30.4129	0.0141			0.3929		0.120964	12.0964	12.0477	0.161	16.1				0.494784
18	0.3387	0.394	0.4809		13	29.8336	29.8526	0.019			0.4027		0.114213	11.4213			0				0.360914
18	0.346	0.3855	0.4922		12	26.094	26.1088	0.0148			0.4051		0.114916	11.4916	11.4564	0.202173	20.2173				0.379248
B								0									0
0	0.338	0.4058	0.5159		16	29.6011	29.6188	0.0177			0.4154		0.147117	14.7117			0				0.438393
0	0.3385	0.3112	0.4814		15	25.7202	25.7384	0.0182			0.4024		0.146851	14.6851	14.6984	0	0				0.45919
3	0.3433	0.3902	0.5186		17	25.9967	26.0074	0.0107			0.4123		0.149411	14.9411			0				0.449257
3	0.3275	0.3065	0.4642		20	25.8961	25.9065	0.0104			0.3828		0.146493	14.6493	14.7952	-0.0065841	-0.65841				0.446003
6	0.3331	0.3058	0.4803		21	26.041	26.0534	0.0124			0.3877		0.137999	13.7999			0				0.48136
6	0.3297	0.3169	0.4697		18	26.0909	26.1042	0.0133			0.3874		0.140107	14.0107	13.9053	0.0539574	5.39574				0.44178
9	0.3255	0.3936	0.5171		18	25.0819	25.0907	0.0088			0.3861		0.131606	13.1606			0				0.486789
9	0.343	0.3127	0.4829		17	19.8175	19.8286	0.0111			0.3956		0.132715	13.2715	13.216	0.100851	10.0851				0.447394
12	0.328	0.3823	0.5358		22	25.4657	25.4775	0.0118			0.3901		0.131572	13.1572			0				0.543552
12	0.3396	0.3994	0.478		19	25.6721	25.685	0.0129			0.4013		0.122183	12.2183	12.6878	0.136792	13.6792				0.34652
15	0.3325	0.3918	0.5202		21	30.3513	30.3633	0.012			0.3924		0.122256	12.2256			0				0.479071
15	0.3441	0.4126	0.5303		2	26.1251	26.1357	0.0106			0.4042		0.119971	11.9971	12.1114	0.176008	17.6008				0.451285
18	0.3275	0.3886	0.5133		20	29.5583	29.5684	0.0101			0.3822		0.114771	11.4771			0				0.478127
18	0.3476	0.3997	0.5444		19	25.8983	25.9083	0.01			0.4039		0.115837	11.5837	11.5304	0.215533	21.5533				0.492369
H								0						0			0
0	0.3311	0.4082	0.5208		23	29.1287	29.1404	0.0117			0.4031		0.147722	14.7722			0				0.464723
0	0.3385	0.3135	0.4953		22	25.5903	25.6018	0.0115			0.3957		0.145774	14.5774	14.6748	0	0				0.500159
3	0.3276	0.3829	0.5127		27	25.9545	25.9698	0.0153			0.3993		0.147297	14.7297			0				0.483416
3	0.3284	0.3439	0.4511		26	25.7475	25.7638	0.0163			0.3967		0.151207	15.1207	14.9252	-0.0170649	-1.70649				0.35679
6	0.3236	0.3897	0.5139		25	29.0624	29.0765	0.0141			0.3937		0.1437	14.37			0				0.488324
6	0.3282	0.3084	0.4742		24	29.8044	29.8173	0.0129			0.3842		0.139754	13.9754	14.1727	0.0342131	3.42131				0.473411
9	0.3404	0.3829	0.5341		26	20.447	20.4579	0.0109			0.4023		0.133194	13.3194			0				0.505876
9	0.3474	0.3125	0.4957		23	25.7292	25.7398	0.0106			0.4018		0.14016	14.016	13.6677	0.0686253	6.86253				0.47456
12	0.3344	0.3943	0.5228		24	25.7026	25.7149	0.0123			0.3985		0.131372	13.1372			0				0.477809
12	0.3447	0.2852	0.4763		25	25.2201	25.2356	0.0155			0.3979		0.132188	13.2188	13.178	0.101996	10.1996				0.461431
15	0.3379	0.3421	0.5377		28	28.9234	28.9395	0.0161			0.3961		0.123063	12.3063			0				0.58404
15	0.3356	0.3157	0.4809		27	26.4487	26.4653	0.0166			0.3926		0.12797	12.797	12.5517	0.144678	14.4678				0.460247
18	0.3465	0.3126	0.4679		29	29.9411	29.9564	0.0153			0.4004		0.12348	12.348			0				0.388356
18	0.3469	0.3115	0.4822		28	26.0449	26.0627	0.0178			0.4025		0.121348	12.1348	12.2414	0.165817	16.5817				0.43435
		未发酵
		0	14.0822		0																0
		0	14.063		0								0	0	0	0					0
		3	14.111		-0.204969				0	0			0	0	0	0					-0.00204969
		3	14.2948		-1.64846	0.721744	0.51035		0.0482628	0.345235			-0.439641	8.5819	1.05388	10.8952					-0.0164846
		6	13.7908		2.0689		0		4.18544	0.160129			0.536833	9.82366	2.46569	10.2361					0.020689
		6	14.0201		0.305091	0.881902	0.623599		6.9535	0.269243			4.41175	13.7328	3.97507	20.0933					0.00305091
		9	13.5645		3.67604		0		11.3333	0.583101			3.95883	14.6249	4.59215	17.4759					0.0367604
		9	13.2816		5.55592	0.939944	0.664641		15.5765	0.335873			6.573	26.1782	15.7243	22.2101					0.0555592
		12	13.3691		5.06351		0		16.1035	0.830122			7.33453	28.2865	16.159	20.0952					0.0506351
		12	13.3058		5.38405	0.160267	0.113326						10.5092	27.8779	21.2343	28.2362					0.0538405
		15	12.8335		8.86673		0		0	0			12.1585	29.9861	23.6176	23.7515					0.0886673
		15	12.8933		8.3172	0.274765	0.194288		9.2038	0.439029			15.6341	29.5556	25.573	28.5652					0.083172
		18	12.9238		8.22594		0		14.1796	0.315425			14.6841	29.7142	26.5564	27.424					0.0822594
		18	12.5514		10.7483	1.26117	0.891785		27.2341	0.745406			17.2766	30.9537	28.9832	29.4033					0.107483
		BH	0		0		0		28.9337	0.745352			14.9287	32.7284	29.6378	27.7668
		0	14.336		0		0		29.635	0.0560656											0
		0	14.3831		0		0		31.8425	0.627468											0
		3	14.6121		-1.92593		0						-0.439641	4.41175	6.573	10.5092	15.6341	17.2766			-0.0192593
		3	14.5914		-1.44838	0.238773	0.168838		0	0			0.536833	3.95883	7.33453	12.1585	14.6841	14.9287			-0.0144838
		6	13.3042		7.19737		0		1.75914	0.49915			8.5819	13.7328	26.1782	27.8779	29.5556	30.9537			0.0719737
		6	14.1688		1.4903	2.85354	2.01776		4.28333	0.218168			9.82366	14.6249	28.2865	29.9861	29.7142	32.7284			0.014903
		9	13.4087		6.46846		0		15.9415	0.153709			1.05388	3.97507	15.7243	21.2343	25.573	28.9832			0.0646846
		9	13.0506		9.26434	1.39794	0.988496		22.4249	0.842621			2.46569	4.59215	16.159	23.6176	26.5564	29.6378			0.0926434
		12	12.4282		13.3078		0		26.0642	0.347675			10.8952	20.0933	22.2101	28.2362	28.5652	29.4033			0.133078
		12	12.5114		13.013	0.147389	0.10422		29.3102	0.231434			10.2361	17.4759	20.0952	23.7515	27.424	27.7668			0.13013
		15	11.999		16.3019		0														0.163019
		15	12.0964		15.8988	0.201551	0.142518		0	0											0.158988
		18	11.4213		20.3312		0		10.5679	0.233042											0.203312
		18	11.4916		20.1038	0.113717	0.0804102		18.7933	0.925402											0.201038
		B			0		0		21.1597	0.747733
		0	14.7117		0		0		26.0088	1.58558
		0	14.6851		0		0		27.9984	0.403488
		3	14.9411		-1.55914		0		28.5905	0.578612											-0.0155914
		3	14.6493		0.243949	0.901543	0.637487														0.00243949
		6	13.7999		6.19787		0														0.0619787
		6	14.0107		4.59215	0.802863	0.56771														0.0459215
		9	13.1606		10.5434		0														0.105434
		9	13.2715		9.62598	0.458711	0.324358														0.0962598
		12	13.1572		10.5663		0														0.105663
		12	12.2183		16.7977	3.11574	2.20316														0.167977
		15	12.2256		16.8985		0														0.168985
		15	11.9971		18.3043	0.702878	0.49701														0.183043
		18	11.4771		21.9865		0														0.219865
		18	11.5837		21.1194	0.433551	0.306567														0.211194
		H	0		0		0
		0	14.7722		0		0
		0	14.5774		0		0
		3	14.7297		0.287541		0														0.00287541
		3	15.1207		-3.72717	2.00735	1.41941														-0.0372717
		6	14.37		2.7223		0														0.027223
		6	13.9754		4.12966	0.703684	0.49758			0	0.51035										0.0412966
		9	13.3194		9.83448		0			-0.92622	0.623599										0.0983448
		9	14.016		3.85085	2.99181	2.11553			1.1876	0.664641										0.0385085
		12	13.1372		11.0679		0			4.61534	0.113326										0.110679
		12	13.2188		9.31965	0.874111	0.61809			5.22367	0.194288										0.0931965
		15	12.3063		16.6924		0			8.80455	0.891785										0.166924
		15	12.797		12.2134	2.23948	1.58355			9.48625	0										0.122134
		18	12.348		16.4101		0			0	0.168838										0.164101
		18	12.1348		16.7556	0.172764	0.122163			-1.68677	2.01776										0.167556
										4.33915	0.988496
										7.86869	0.10422
										13.1601	0.142518
										16.1	0.0804102
										20.2173	0
										0	0
										-0.65841	0
										5.39574	0.637487
										10.0851	0.56771
										13.6792	0.324358
										17.6008	2.20316
										21.5533	0.49701
										0	0.306567
										-1.70649	0
										3.42131	0
										6.86253	0
										10.1996	1.41941
										14.4678	0.49758
										16.5817	2.11553
											0.61809
											1.58355
											0.122163

## Sheet: Number
	FU5	FU6
B	97	13	130		113.5
	109	10	100		104.5	109	1.09*107
H	123	21	210		166.5
	120	18	180		150	158.25	1.58
BH	131	23	230		180.5
	150	24	240		195	187.75	1.87

[truncated: 2 more sheets: 标签, NH3-N]
