# Supplementary material for: Enhancing quality of ruminant feed through fungal treatment: Usage of bamboo shoot residues
Source: PLoS One. 2024 May 28;19(5):e0302185. doi: 10.1371/journal.pone.0302185 (PMC11132483; doi:10.1371/journal.pone.0302185)
Supplement: S1 Raw data — (ZIP) [file pone.0302185.s001.zip › Experimental raw data/╔·│ñ╟·╧▀.xlsx]

## Sheet: Sheet1
0.25	0.1845	0.1848	0.1867	0.185333	0.000974109
0.75	0.5834	0.593	0.5948	0.5904	0.005004
1	0.9858	0.9854	0.9829	0.9847	0.00128323
2	0.9431	0.9787	0.9817	0.967833	0.0175319
3	0.9995	0.9965	0.9947	0.9969	0.0019799
4	1.0076	1.0044	1.0069	1.0063	0.00137356
5	1.0043	1.0021	1.0231	1.00983	0.00942385
	0.3149	0.3196	0.3213	0.3186	0.00270678
	0.9685	0.9698	0.9685	0.968933	0.000612826
	1.0203	1.0181	1.0167	1.01837	0.00148174
	0.9999	1.003	1.0052	1.0027	0.00217409
	0.9523	0.9539	0.955	0.953733	0.00110855
	0.9574	0.9527	0.9566	0.955567	0.00205318
	0.9558	0.9574	0.959	0.9574	0.00130639
	0.1182	0.1201	0.1206	0.119633	0.00103387
	0.962	0.9665	0.9685	0.965667	0.00271825
	1.1023	1.1153	1.1153	1.11097	0.00612826
	0.9945	0.9971	0.9954	0.995667	0.00107806
	1.0171	1.018	1.0198	1.0183	0.0011225
	0.9885	0.9902	0.9919	0.9902	0.00138804
	0.9902	0.9913	0.9925	0.991333	0.000939267
菌落半径	a	7.5	6.3	6.8	6.6	6.8	0.441588
	w	1.5	2	1.8	1.6	1.725	0.192029
	合	7	7.5	6	7.5	7	0.612372
